# Supplementary material for: Ultra-compact exciton polariton modulator based on van der Waals semiconductors
Source: Nat Commun. 2024 Mar 14;15:2331. doi: 10.1038/s41467-024-46701-1 (PMC10940672; doi:10.1038/s41467-024-46701-1)
Supplement: Supplementary file 3 — Source Data [file 41467_2024_46701_MOESM3_ESM.xlsx]

## Sheet: Fig 1e
Figure 1e	X-axis (Modulation Laser Power (mW))	Y-axis (Exciton Energy (eV))
	0.005	1.9572
	0.01	1.9572
	0.02	1.9559
	0.05	1.9546
	0.08	1.9546
	0.1	1.9546
	0.15	1.9546
	0.2	1.9521
	0.5	1.9495
	0.7	1.9482
	1	1.9444
	2	1.9393
	3	1.9292
	4	1.9192
	5	1.9043
	6	1.8885

## Sheet: Fig 2 a b
Figure 2a	X-axis (Wavelength (nm))	Y1-axis (0 mW)	Y2-axis (3 mW)	Y3-axis (4 mW)	Y4-axis (5 mW)		Figure 2b	X-axis (Wavelength (nm))	Y1-axis (0 mW)	Y2-axis (3 mW)	Y3-axis (4 mW)	Y4-axis (5 mW)
	690.162	684	350	215	181			690.162	609	135	74	82
	690.367	727	385	231	156			690.367	669	171	114	139
	690.572	796	406	254	194			690.572	719	194	111	97
	690.777	831	442	275	197			690.777	775	223	131	105
	690.983	912	500	290	199			690.983	857	224	121	145
	691.188	941	539	292	215			691.188	866	230	146	181
	691.393	1040	547	339	246			691.393	850	293	142	133
	691.598	1137	626	354	241			691.598	947	312	185	130
	691.804	1206	636	372	283			691.804	970	344	203	142
	692.009	1263	720	397	300			692.009	1069	357	207	157
	692.214	1358	723	453	319			692.214	1115	428	270	188
	692.419	1413	794	491	334			692.419	1125	485	319	194
	692.624	1466	895	516	380			692.624	1191	520	340	207
	692.83	1568	900	574	401			692.83	1289	526	325	203
	693.035	1638	945	565	451			693.035	1196	608	365	223
	693.24	1688	977	595	453			693.24	1285	646	367	284
	693.445	1700	998	659	509			693.445	1271	610	425	309
	693.65	1765	1053	679	487			693.65	1301	649	447	299
	693.856	1837	1085	664	525			693.856	1303	751	530	359
	694.061	1836	1164	716	562			694.061	1320	761	533	347
	694.266	1967	1183	734	593			694.266	1347	813	575	397
	694.471	2047	1224	774	616			694.471	1409	915	554	372
	694.676	2037	1253	846	624			694.676	1373	872	610	419
	694.881	2017	1274	852	662			694.881	1398	982	695	503
	695.086	2078	1359	855	689			695.086	1408	984	754	542
	695.291	2144	1341	872	707			695.291	1399	1019	728	535
	695.496	2145	1374	914	765			695.496	1416	1059	790	575
	695.702	2226	1413	932	767			695.702	1404	1075	866	591
	695.907	2201	1426	981	725			695.907	1372	1157	883	636
	696.112	2272	1464	974	806			696.112	1362	1158	880	705
	696.317	2258	1446	977	795			696.317	1383	1231	944	714
	696.522	2345	1488	998	826			696.522	1356	1230	950	758
	696.727	2282	1437	1060	824			696.727	1402	1224	1018	800
	696.932	2253	1534	1011	822			696.932	1363	1256	1043	838
	697.137	2327	1462	1025	801			697.137	1320	1267	1003	830
	697.342	2276	1500	1024	836			697.342	1309	1288	1102	893
	697.547	2231	1526	1077	808			697.547	1308	1329	1112	858
	697.752	2186	1494	972	788			697.752	1250	1288	1143	963
	697.957	2232	1448	1016	769			697.957	1232	1303	1166	977
	698.162	2257	1446	998	779			698.162	1214	1250	1077	964
	698.367	2123	1377	949	740			698.367	1171	1273	1161	987
	698.572	2132	1391	958	738			698.572	1167	1284	1180	1014
	698.777	2127	1359	950	725			698.777	1173	1287	1171	988
	698.982	2124	1333	941	706			698.982	1138	1311	1169	1047
	699.187	2089	1296	892	670			699.187	1097	1294	1141	1008
	699.392	2078	1276	870	669			699.392	1128	1231	1174	1034
	699.597	2022	1248	850	662			699.597	1128	1263	1168	1059
	699.802	1973	1208	856	588			699.802	1100	1206	1086	1025
	700.007	1973	1159	788	612			700.007	1072	1211	1151	1037
	700.212	2018	1180	781	540			700.212	1080	1210	1070	1015
	700.417	1926	1109	751	531			700.417	1070	1174	1049	1028
	700.622	1895	1134	719	498			700.622	1039	1138	1079	993
	700.827	1889	1062	677	524			700.827	1083	1105	1041	975
	701.032	1858	1035	657	477			701.032	1055	1047	1024	936
	701.236	1876	1019	623	456			701.236	1088	1063	1037	953
	701.441	1795	999	594	451			701.441	1090	1039	995	1002
	701.646	1825	952	604	424			701.646	1145	1017	957	946
	701.851	1840	975	617	431			701.851	1136	1053	1003	923
	702.056	1925	949	557	414			702.056	1180	1041	956	903
	702.261	1953	968	553	383			702.261	1205	1050	1042	921
	702.466	1948	936	572	427			702.466	1250	1107	1001	949
	702.671	1966	910	582	355			702.671	1225	1087	961	956
	702.875	1944	917	551	403			702.875	1225	1148	1042	962
	703.08	1989	898	522	367			703.08	1272	1137	982	879
	703.285	1958	913	496	374			703.285	1250	1174	1005	1007
	703.49	1985	912	525	380			703.49	1365	1133	990	894
	703.695	1993	881	534	351			703.695	1337	1175	980	955
	703.9	2016	891	494	402			703.9	1363	1237	1070	926
	704.104	2055	948	532	402			704.104	1374	1213	1068	1031
	704.309	2033	925	557	395			704.309	1394	1254	1044	950
	704.514	2030	930	511	400			704.514	1394	1224	1105	1016
	704.719	2069	958	551	421			704.719	1355	1315	1080	990
	704.923	2067	917	536	428			704.923	1393	1291	1147	1006
	705.128	2110	965	548	483			705.128	1381	1304	1120	1037
	705.333	2144	965	555	468			705.333	1362	1325	1136	1022
	705.538	2084	1022	565	440			705.538	1343	1270	1162	1119
	705.743	2099	1026	636	480			705.743	1347	1415	1190	1007
	705.947	2127	1052	611	493			705.947	1329	1361	1180	1119
	706.152	2228	1055	668	537			706.152	1298	1324	1298	1139
	706.357	2250	1059	676	553			706.357	1329	1415	1221	1118
	706.561	2200	1125	708	603			706.561	1265	1411	1257	1167
	706.766	2293	1198	758	641			706.766	1299	1455	1254	1295
	706.971	2278	1251	778	635			706.971	1228	1461	1315	1265
	707.176	2357	1261	800	695			707.176	1252	1451	1339	1250
	707.38	2374	1302	853	708			707.38	1248	1452	1301	1322
	707.585	2385	1341	905	753			707.585	1238	1417	1347	1292
	707.79	2365	1307	914	758			707.79	1227	1421	1344	1361
	707.994	2335	1374	896	776			707.994	1155	1383	1364	1360
	708.199	2349	1356	952	818			708.199	1100	1385	1384	1329
	708.404	2249	1372	974	792			708.404	1076	1360	1313	1327
	708.608	2292	1371	948	785			708.608	1042	1313	1325	1350
	708.813	2164	1367	914	811			708.813	1028	1301	1325	1296
	709.018	2144	1381	932	780			709.018	984	1318	1270	1313
	709.222	2078	1348	968	801			709.222	955	1287	1277	1334
	709.427	2022	1406	961	823			709.427	942	1202	1290	1343
	709.631	2010	1411	926	835			709.631	966	1239	1211	1260
	709.836	1995	1450	964	810			709.836	957	1236	1175	1332
	710.041	2003	1327	1016	795			710.041	932	1148	1240	1306
	710.245	1861	1329	950	826			710.245	928	1117	1145	1199
	710.45	1861	1278	935	815			710.45	957	1133	1138	1266
	710.654	1838	1313	965	773			710.654	992	1088	1133	1210
	710.859	1828	1271	906	712			710.859	935	1062	1142	1287
	711.063	1715	1207	889	767			711.063	985	1043	1056	1189
	711.268	1702	1225	870	701			711.268	1001	1062	1033	1204
	711.473	1630	1170	874	734			711.473	1032	985	1012	1139
	711.677	1634	1162	871	680			711.677	1079	994	1030	1135
	711.882	1631	1109	807	662			711.882	1045	974	920	1083
	712.086	1521	1121	789	645			712.086	1135	926	902	1043
	712.291	1481	1067	787	610			712.291	1203	903	869	1005
	712.495	1500	1059	740	565			712.495	1271	932	865	1036
	712.7	1503	1039	656	592			712.7	1222	905	824	1006
	712.904	1516	1025	724	578			712.904	1352	933	865	944
	713.109	1556	987	681	552			713.109	1467	938	830	971
	713.313	1565	1021	684	577			713.313	1541	938	818	924
	713.518	1596	1053	682	548			713.518	1596	1021	861	876
	713.722	1613	992	692	563			713.722	1715	1054	851	860
	713.927	1731	1046	681	527			713.927	1797	1062	865	869
	714.131	1709	1007	644	561			714.131	1913	1101	890	870
	714.335	1888	1078	694	549			714.335	2026	1177	905	887
	714.54	1913	1104	660	559			714.54	2179	1254	969	922
	714.744	1954	1149	700	556			714.744	2284	1321	953	933
	714.949	2081	1173	696	576			714.949	2436	1399	1028	1002
	715.153	2169	1223	699	577			715.153	2445	1447	1054	988
	715.358	2286	1279	782	628			715.358	2608	1570	1147	970
	715.562	2401	1274	771	678			715.562	2758	1601	1141	1048
	715.766	2406	1363	822	716			715.766	2868	1721	1244	1114
	715.971	2500	1429	844	727			715.971	3007	1712	1298	1097
	716.175	2662	1529	868	754			716.175	3142	1884	1345	1090
	716.38	2763	1519	927	783			716.38	3158	1971	1432	1103
	716.584	2880	1659	986	871			716.584	3318	2058	1546	1226
	716.788	3011	1788	1047	866			716.788	3452	2174	1583	1283
	716.993	3145	1757	1088	987			716.993	3542	2243	1696	1392
	717.197	3352	1943	1147	1022			717.197	3714	2444	1817	1452
	717.401	3468	2012	1256	1105			717.401	3848	2509	1855	1497
	717.606	3602	2222	1301	1144			717.606	3934	2673	2036	1633
	717.81	3781	2265	1413	1227			717.81	4060	2796	2163	1707
	718.014	4005	2486	1490	1322			718.014	4294	2967	2205	1824
	718.219	4068	2514	1567	1351			718.219	4408	3121	2321	1944
	718.423	4223	2595	1696	1398			718.423	4443	3223	2463	1975
	718.627	4464	2853	1763	1547			718.627	4598	3299	2535	2116
	718.831	4508	2835	1877	1669			718.831	4562	3430	2629	2120
	719.036	4690	2981	1957	1689			719.036	4759	3558	2812	2335
	719.24	4718	3016	2079	1762			719.24	4774	3683	2904	2330
	719.444	4848	3210	2117	1821			719.444	4785	3747	2937	2410
	719.649	4901	3274	2235	1887			719.649	4797	3883	3044	2596
	719.853	5022	3422	2318	1973			719.853	4829	3945	3124	2537
	720.057	5122	3466	2322	2007			720.057	4964	3993	3220	2673
	720.261	5089	3547	2397	2052			720.261	5015	4052	3196	2783
	720.465	5188	3600	2465	2171			720.465	5039	4190	3322	2878
	720.67	5301	3793	2592	2259			720.67	5232	4319	3516	3047
	720.874	5404	3919	2697	2406			720.874	5181	4453	3582	3174
	721.078	5468	3973	2715	2442			721.078	5253	4518	3707	3202
	721.282	5601	4119	2866	2545			721.282	5355	4540	3856	3382
	721.486	5586	4245	2941	2638			721.486	5410	4659	3928	3491
	721.691	5751	4323	3049	2679			721.691	5414	4689	4058	3567
	721.895	5828	4482	3151	2730			721.895	5365	4822	4078	3675
	722.099	5825	4486	3269	2853			722.099	5433	4900	4065	3696
	722.303	5897	4582	3286	2974			722.303	5373	4878	4230	3842
	722.507	5945	4582	3441	2944			722.507	5396	4908	4249	3887
	722.711	6025	4645	3346	3049			722.711	5384	5029	4233	3928
	722.916	6060	4773	3504	3026			722.916	5281	4967	4208	3963
	723.12	6057	4812	3525	3180			723.12	5254	4957	4268	3974
	723.324	5987	4749	3538	3192			723.324	5202	4926	4333	3962
	723.528	5895	4822	3598	3144			723.528	5078	4852	4342	4007
	723.732	5942	4765	3557	3195			723.732	5147	4939	4392	4043
	723.936	5957	4872	3580	3182			723.936	5235	5071	4472	4200
	724.14	6018	4941	3704	3362			724.14	5248	4993	4543	4245
	724.344	6167	4992	3744	3358			724.344	5248	5109	4593	4294
	724.548	6127	5120	3895	3422			724.548	5190	5198	4644	4363
	724.753	6215	5119	3999	3557			724.753	5381	5332	4667	4456
	724.957	6308	5245	4129	3584			724.957	5355	5353	4739	4682
	725.161	6286	5316	4083	3627			725.161	5227	5309	4676	4579
	725.365	6230	5203	4128	3598			725.365	5200	5207	4787	4544
	725.569	6076	5155	4074	3674			725.569	5121	5148	4649	4538
	725.773	5894	5081	3909	3502			725.773	5014	5064	4624	4484
	725.977	5701	4967	3863	3492			725.977	4972	5048	4580	4411
	726.181	5640	4888	3872	3404			726.181	4879	4938	4575	4392
	726.385	5683	4877	3889	3454			726.385	4982	4962	4541	4389
	726.589	5530	4851	3905	3465			726.589	4837	5009	4488	4457
	726.793	5445	4800	3867	3462			726.793	4872	5025	4543	4437
	726.997	5468	4810	3850	3491			726.997	4819	4943	4494	4467
	727.201	5502	4830	3893	3420			727.201	4761	4962	4535	4465
	727.405	5411	4877	3839	3460			727.405	4854	4883	4441	4443
	727.609	5473	4836	3857	3460			727.609	4771	4860	4570	4403
	727.813	5405	4917	3864	3529			727.813	4730	4833	4526	4462
	728.017	5405	4723	3842	3470			728.017	4785	4817	4436	4415
	728.221	5433	4845	3898	3507			728.221	4799	4885	4471	4495
	728.425	5499	4950	3994	3480			728.425	4863	4898	4588	4571
	728.629	5451	4867	3981	3569			728.629	4902	4833	4515	4389
	728.832	5495	4870	3930	3460			728.832	4844	4898	4515	4502
	729.036	5424	4755	3869	3424			729.036	4922	4771	4490	4442
	729.24	5321	4668	3844	3295			729.24	4700	4812	4364	4346
	729.444	5075	4549	3719	3264			729.444	4743	4644	4274	4357
	729.648	4947	4405	3520	3138			729.648	4683	4571	4196	4252
	729.852	4976	4389	3448	3015			729.852	4692	4643	4267	4144
	730.056	4831	4254	3432	3052			730.056	4664	4545	4251	4223
	730.26	4783	4204	3332	2979			730.26	4616	4621	4234	4165
	730.464	4826	4281	3463	3064			730.464	4741	4666	4162	4235
	730.668	4803	4152	3458	3032			730.668	4849	4673	4362	4245
	730.871	4808	4182	3192	3013			730.871	4897	4700	4303	4291
	731.075	4841	4260	3323	2935			731.075	4873	4823	4215	4361
	731.279	4820	4159	3268	2922			731.279	4924	4814	4452	4257
	731.483	4867	4125	3183	2906			731.483	4981	4757	4340	4213
	731.687	4756	4049	3194	2837			731.687	4956	4778	4420	4377
	731.891	4683	4038	3112	2799			731.891	5003	4765	4392	4354
	732.094	4720	3953	3183	2783			732.094	5153	4887	4410	4389
	732.298	4708	4069	3058	2721			732.298	5083	4894	4347	4331
	732.502	4602	4014	3025	2653			732.502	5098	4891	4430	4372
	732.706	4567	3872	2932	2589			732.706	5032	4834	4350	4263
	732.909	4527	3787	2850	2553			732.909	4979	4801	4239	4172
	733.113	4494	3682	2889	2491			733.113	5016	4792	4273	4252
	733.317	4500	3748	2724	2427			733.317	5007	4748	4346	4169
	733.521	4445	3653	2711	2357			733.521	5012	4776	4304	4260
	733.725	4459	3669	2717	2366			733.725	5110	4879	4244	4197
	733.928	4483	3718	2784	2422			733.928	5124	4776	4373	4289
	734.132	4547	3690	2800	2412			734.132	5157	4915	4278	4275
	734.336	4728	3756	2762	2422			734.336	5314	5003	4395	4380
	734.539	4878	3831	2835	2467			734.539	5412	5087	4506	4563
	734.743	4870	3921	2902	2461			734.743	5438	5205	4576	4568
	734.947	4806	3883	2853	2452			734.947	5426	5203	4710	4512
	735.151	4850	3857	2824	2428			735.151	5549	5232	4596	4580
	735.354	4876	3850	2757	2391			735.354	5678	5297	4697	4471
	735.558	4868	3813	2702	2359			735.558	5586	5335	4617	4551
	735.762	4803	3711	2704	2397			735.762	5633	5400	4653	4554
	735.965	4841	3800	2693	2349			735.965	5709	5499	4791	4757
	736.169	4817	3830	2789	2436			736.169	5669	5438	4911	4764
	736.373	4969	3853	2783	2424			736.373	5897	5571	4835	4837
	736.576	4915	3850	2691	2457			736.576	5738	5565	4916	4842
	736.78	4890	3923	2765	2379			736.78	5852	5552	4879	4779
	736.983	4894	3883	2821	2372			736.983	5661	5508	4832	4819
	737.187	4892	3914	2723	2510			737.187	5676	5495	4784	4808
	737.391	4925	3856	2747	2421			737.391	5646	5542	4788	4738
	737.594	4926	3913	2730	2399			737.594	5745	5539	4831	4874
	737.798	4925	3938	2765	2523			737.798	5666	5553	4873	4891
	738.001	4964	3954	2851	2472			738.001	5715	5641	4981	4908
	738.205	5086	4052	2897	2583			738.205	5817	5792	5004	5039
	738.409	5129	4168	2948	2712			738.409	6036	5986	5143	5264
	738.612	5239	4325	3064	2717			738.612	5974	6009	5369	5340
	738.816	5282	4297	3091	2733			738.816	5983	6102	5444	5375
	739.019	5387	4279	3150	2757			739.019	6133	5999	5464	5377
	739.223	5335	4318	3134	2741			739.223	6089	5997	5249	5386
	739.426	5199	4241	3017	2716			739.426	6002	6068	5380	5341
	739.63	5169	4164	3042	2751			739.63	5917	5917	5231	5340
	739.833	5242	4305	3051	2774			739.833	5842	5949	5324	5161
	740.037	5166	4247	3083	2771			740.037	5827	5775	5253	5193
	740.241	5264	4376	3164	2853			740.241	5710	5892	5148	5213
	740.444	5195	4247	3172	2828			740.444	5712	5776	5146	5171
	740.648	5212	4344	3105	2837			740.648	5616	5891	5126	5178
	740.851	5250	4366	3210	2972			740.851	5540	5796	5166	5247
	741.054	5230	4332	3198	2984			741.054	5626	5820	5145	5376
	741.258	5199	4389	3219	2926			741.258	5620	5677	5164	5269
	741.461	5144	4277	3259	2952			741.461	5619	5762	5229	5280
	741.665	5196	4442	3191	2971			741.665	5526	5884	5221	5411
	741.868	5118	4416	3331	2923			741.868	5483	5784	5300	5396
	742.072	5239	4408	3301	3017			742.072	5589	5976	5381	5655
	742.275	5255	4570	3329	3076			742.275	5656	6057	5507	5557
	742.479	5254	4669	3439	3249			742.479	5762	6115	5555	5658
	742.682	5435	4646	3408	3194			742.682	5597	6188	5474	5775
	742.885	5385	4689	3564	3233			742.885	5628	6000	5470	5664
	743.089	5266	4631	3399	3234			743.089	5562	5924	5466	5659
	743.292	5236	4573	3429	3082			743.292	5391	5742	5249	5492
	743.496	5077	4459	3335	3110			743.496	5216	5665	5198	5405
	743.699	4903	4333	3254	3047			743.699	5016	5485	5041	5293
	743.902	4891	4291	3240	2974			743.902	4917	5354	4894	5112
	744.106	4881	4270	3189	2998			744.106	4866	5350	4907	5239
	744.309	4790	4306	3280	3096			744.309	4726	5215	4831	5090
	744.512	4692	4255	3295	3092			744.512	4645	5249	4764	5060
	744.716	4737	4303	3288	3084			744.716	4657	5230	4753	5052
	744.919	4740	4359	3249	3062			744.919	4696	5110	4655	4935
	745.122	4681	4189	3340	3040			745.122	4569	5010	4640	4934
	745.326	4707	4193	3257	3076			745.326	4479	4928	4605	4890
	745.529	4620	4128	3298	3048			745.529	4443	4866	4530	4869
	745.732	4671	4147	3255	3050			745.732	4302	4764	4479	4732
	745.936	4586	4150	3246	2999			745.936	4255	4749	4479	4723
	746.139	4617	4185	3246	3010			746.139	4244	4801	4467	4746
	746.342	4591	4221	3152	3053			746.342	4263	4668	4343	4670
	746.546	4596	4181	3258	3022			746.546	4101	4721	4213	4638
	746.749	4574	4250	3197	3044			746.749	4087	4589	4094	4524
	746.952	4544	4158	3103	2978			746.952	3958	4452	4124	4432
	747.155	4376	3981	3078	2914			747.155	3815	4331	3978	4207
	747.359	4315	3888	2993	2838			747.359	3804	4209	3933	4139
	747.562	4246	3810	2959	2769			747.562	3641	4124	3762	4156
	747.765	4197	3766	2925	2712			747.765	3631	4059	3805	4032
	747.968	4041	3694	2826	2689			747.968	3527	3935	3514	3959
	748.171	3960	3557	2756	2598			748.171	3564	3996	3692	3842
	748.375	3902	3605	2861	2693			748.375	3617	3870	3651	3874
	748.578	3945	3689	2828	2694			748.578	3578	3981	3658	3845
	748.781	3837	3622	2785	2641			748.781	3647	3926	3571	3861
	748.984	3960	3565	2805	2677			748.984	3551	3815	3563	3851
	749.187	3901	3561	2724	2618			749.187	3556	3847	3498	3780
	749.391	3898	3459	2682	2550			749.391	3516	3701	3440	3659
	749.594	3778	3424	2645	2479			749.594	3476	3640	3323	3644
	749.797	3725	3273	2539	2429			749.797	3398	3593	3285	3519
	750	3720	3330	2540	2378			750	3383	3612	3313	3455
	750.203	3671	3280	2460	2434			750.203	3344	3485	3271	3388
	750.406	3672	3244	2476	2366			750.406	3350	3443	3146	3388
	750.609	3641	3114	2464	2318			750.609	3321	3461	3118	3375
	750.812	3621	3224	2491	2379			750.812	3311	3450	3177	3321
	751.016	3657	3149	2470	2243			751.016	3318	3440	3184	3310
	751.219	3482	3148	2370	2240			751.219	3241	3343	3068	3195
	751.422	3393	3077	2323	2249			751.422	3239	3338	2979	3256
	751.625	3376	3017	2211	2153			751.625	3248	3240	3017	3141
	751.828	3350	2879	2227	2092			751.828	3266	3314	2987	3063
	752.031	3294	2845	2154	2045			752.031	3253	3261	2946	3024
	752.234	3240	2776	2042	1952			752.234	3221	3153	2836	2972
	752.437	3183	2678	2091	1850			752.437	3133	3148	2802	2937
	752.64	3127	2666	1927	1984			752.64	3197	3174	2830	2947
	752.843	3189	2756	2043	1882			752.843	3213	3167	2800	2987
	753.046	3176	2753	1981	1887			753.046	3247	3170	2879	2978
	753.249	3257	2701	1994	1790			753.249	3226	3167	2824	2881
	753.452	3220	2707	2024	1810			753.452	3276	3231	2846	2946
	753.655	3161	2644	1976	1846			753.655	3342	3233	2934	3057
	753.858	3226	2597	1981	1794			753.858	3350	3269	2915	3022
	754.061	3193	2644	2055	1807			754.061	3499	3371	3009	3132
	754.264	3214	2721	1956	1814			754.264	3592	3510	3072	3156
	754.467	3287	2678	2029	1891			754.467	3586	3545	3137	3196
	754.67	3300	2735	2068	1834			754.67	3680	3523	3216	3251
	754.873	3379	2721	2065	1900			754.873	3663	3576	3237	3238
	755.076	3349	2742	2012	1870			755.076	3732	3571	3247	3292
	755.279	3288	2715	2055	1773			755.279	3741	3526	3259	3263
	755.482	3306	2691	2010	1761			755.482	3693	3470	3214	3258
	755.685	3224	2548	1943	1765			755.685	3541	3442	3092	3236
	755.888	3158	2492	1882	1749			755.888	3554	3380	3059	3063
	756.091	3154	2545	1910	1676			756.091	3519	3377	2996	3044
	756.294	3165	2507	1926	1672			756.294	3431	3302	3015	3002
	756.497	3176	2535	1808	1670			756.497	3545	3308	3046	3017
	756.699	3224	2539	1903	1677			756.699	3603	3300	3076	3072
	756.902	3285	2574	1911	1692			756.902	3573	3449	3115	3154
	757.105	3222	2676	1947	1734			757.105	3548	3408	3154	3242
	757.308	3367	2646	2040	1811			757.308	3603	3532	3204	3271
	757.511	3402	2659	2017	1919			757.511	3633	3576	3250	3365
	757.714	3472	2722	2067	1907			757.714	3776	3599	3289	3412
	757.917	3558	2858	2184	1904			757.917	3847	3776	3396	3464
	758.119	3546	2853	2147	1983			758.119	3926	3872	3484	3483
	758.322	3607	2883	2237	2032			758.322	3990	3950	3568	3613
	758.525	3721	2998	2292	2038			758.525	3968	3980	3665	3642
	758.728	3777	3051	2264	1998			758.728	4145	4042	3635	3720
	758.931	3914	3106	2279	2114			758.931	4153	4003	3594	3723
	759.134	3861	3099	2343	2087			759.134	4175	4074	3685	3797
	759.336	3858	3083	2329	2159			759.336	4080	3917	3584	3629
	759.539	3855	3062	2304	2027			759.539	3991	3855	3550	3568
	759.742	3778	2996	2251	2040			759.742	3911	3872	3486	3478
	759.945	3806	3033	2299	2085			759.945	3909	3846	3497	3600
	760.147	3832	3002	2283	2119			760.147	3973	3922	3540	3495
	760.35	3762	3053	2317	2132			760.35	4002	4040	3616	3595
	760.553	3877	3141	2415	2215			760.553	4055	3978	3689	3709
	760.756	3951	3187	2459	2274			760.756	4063	4009	3703	3721
	760.958	4028	3291	2516	2285			760.958	4175	4230	3921	3953
	761.161	4098	3378	2572	2371			761.161	4241	4229	3951	4051
	761.364	4153	3469	2694	2418			761.364	4289	4371	4055	4040
	761.566	4329	3473	2802	2528			761.566	4305	4305	4034	4120
	761.769	4353	3570	2872	2607			761.769	4319	4383	3997	4133
	761.972	4382	3545	2808	2598			761.972	4333	4315	3995	4037
	762.175	4328	3510	2817	2564			762.175	4217	4199	3919	3977
	762.377	4307	3603	2734	2539			762.377	4169	4247	3950	3999
	762.58	4283	3538	2790	2572			762.58	4113	4090	3827	3957
	762.783	4315	3460	2706	2537			762.783	3996	4079	3717	3872
	762.985	4268	3456	2833	2630			762.985	4023	4065	3757	3751
	763.188	4200	3550	2800	2572			763.188	3944	4058	3753	3765
	763.39	4231	3604	2794	2506			763.39	3866	3958	3722	3778
	763.593	4294	3518	2745	2588			763.593	3793	3893	3721	3790
	763.796	4248	3446	2796	2551			763.796	3820	3894	3702	3741
	763.998	4294	3513	2848	2630			763.998	3867	3953	3714	3818
	764.201	4288	3634	2874	2674			764.201	3819	3969	3719	3773
	764.404	4273	3628	2946	2654			764.404	3882	4048	3829	3860
	764.606	4271	3662	3049	2856			764.606	3962	4041	3910	3936
	764.809	4422	3767	3067	2859			764.809	4014	4175	3952	4064
	765.011	4546	3899	3196	2865			765.011	4051	4294	4008	4105
	765.214	4618	4007	3288	3083			765.214	3985	4368	4096	4204
	765.416	4719	4102	3384	3138			765.416	4066	4338	4122	4218
	765.619	4779	4193	3381	3137			765.619	4183	4298	4137	4194
	765.821	4807	4198	3392	3214			765.821	4181	4369	4114	4375
	766.024	4883	4166	3392	3239			766.024	4145	4274	4093	4180
	766.226	4826	4178	3391	3182			766.226	4044	4258	4064	4177
	766.429	4711	4109	3359	3110			766.429	4005	4188	3959	4224
	766.632	4706	4067	3303	3099			766.632	3968	4208	3995	4052
	766.834	4502	3949	3246	3031			766.834	3835	4186	3919	4032
	767.037	4448	3927	3220	3128			767.037	3965	4228	3973	4117
	767.239	4495	3956	3336	3057			767.239	3906	4133	3985	4131
	767.441	4543	4031	3438	3176			767.441	3970	4244	4171	4339
	767.644	4572	4051	3409	3172			767.644	4047	4386	4150	4300
	767.846	4581	4123	3428	3306			767.846	3999	4307	4145	4437
	768.049	4550	4123	3435	3298			768.049	3986	4241	4194	4381
	768.251	4556	4110	3420	3314			768.251	3921	4238	4106	4176
	768.454	4628	4116	3446	3281			768.454	3813	4115	4006	4009
	768.656	4484	4070	3422	3320			768.656	3780	4070	3899	4112
	768.859	4387	3988	3403	3152			768.859	3597	3882	3860	3881
	769.061	4376	3887	3256	3088			769.061	3454	3759	3616	3765
	769.263	4181	3869	3151	3019			769.263	3477	3671	3633	3658
	769.466	4145	3698	3148	2965			769.466	3350	3610	3491	3610
	769.668	4127	3740	3161	2971			769.668	3277	3516	3438	3476
	769.871	4093	3673	3012	2888			769.871	3314	3425	3393	3536
	770.073	3956	3582	2975	2788			770.073	3214	3445	3350	3469
	770.275	4049	3604	3094	2859			770.275	3222	3415	3276	3481
	770.478	3909	3592	3083	2904			770.478	3214	3461	3388	3510
	770.68	3867	3650	3048	2834			770.68	3283	3483	3472	3657
	770.882	4035	3648	3066	2947			770.882	3280	3648	3513	3669
	771.085	4009	3751	3218	3000			771.085	3377	3724	3697	3767
	771.287	4077	3897	3308	3120			771.287	3528	3811	3718	3879
	771.489	4279	4002	3357	3306			771.489	3624	3981	3841	3959
	771.692	4380	4035	3487	3234			771.692	3751	3995	3984	4146
	771.894	4329	4119	3554	3337			771.894	3690	4019	4016	4294
	772.096	4461	4198	3588	3464			772.096	3654	4020	3946	4164
	772.299	4467	4162	3497	3377			772.299	3645	3882	3821	3971
	772.501	4354	4078	3479	3296			772.501	3549	3879	3763	4017
	772.703	4236	3981	3350	3193			772.703	3418	3817	3734	3762
	772.905	4060	3755	3173	3120			772.905	3256	3470	3435	3544
	773.108	3782	3579	2959	2768			773.108	3092	3443	3265	3478
	773.31	3529	3314	2798	2712			773.31	2930	3201	3143	3277
	773.512	3521	3175	2703	2624			773.512	2913	3060	3057	3209
	773.714	3283	3096	2584	2571			773.714	2860	3078	3037	3176
	773.917	3237	3060	2576	2479			773.917	2812	3016	2960	3126
	774.119	3287	3116	2550	2518			774.119	2818	3067	2995	3155
	774.321	3205	2996	2612	2569			774.321	2833	3132	3097	3148
	774.523	3204	3071	2607	2620			774.523	2855	3102	3085	3231
	774.725	3220	3088	2644	2570			774.725	2785	3066	3045	3119
	774.928	3225	3025	2600	2540			774.928	2798	3078	3050	3189
	775.13	3263	3115	2595	2580			775.13	2711	3033	2935	3140
	775.332	3240	3106	2584	2517			775.332	2773	2980	2923	3081
	775.534	3139	2935	2552	2541			775.534	2720	2935	2872	3004
	775.736	3159	2986	2537	2449			775.736	2699	3015	2873	2965
	775.938	3125	2941	2526	2374			775.938	2723	2920	2789	2862
	776.141	3110	3033	2464	2413			776.141	2710	2837	2753	2896
	776.343	3081	2917	2399	2312			776.343	2656	2815	2694	2878
	776.545	2974	2786	2298	2230			776.545	2515	2717	2585	2735
	776.747	2950	2706	2262	2192			776.747	2460	2644	2533	2669
	776.949	2843	2633	2134	2104			776.949	2477	2686	2530	2590
	777.151	2774	2511	2117	2092			777.151	2407	2602	2481	2524
	777.353	2651	2525	2107	1980			777.353	2455	2568	2492	2626
	777.555	2681	2471	2093	1976			777.555	2447	2603	2514	2608
	777.757	2635	2482	2043	2019			777.757	2527	2610	2537	2699
	777.959	2649	2493	2136	2057			777.959	2523	2603	2581	2733
	778.161	2668	2500	2172	2134			778.161	2628	2748	2676	2755
	778.363	2786	2589	2286	2159			778.363	2668	2822	2780	2864
	778.566	2791	2698	2238	2274			778.566	2734	2963	2734	2917
	778.768	2852	2675	2188	2226			778.768	2710	2877	2787	2826
	778.97	2885	2647	2278	2145			778.97	2775	2789	2676	2850
	779.172	2778	2595	2228	2080			779.172	2665	2662	2663	2728
	779.374	2760	2563	2113	2054			779.374	2556	2640	2599	2603
	779.576	2714	2420	2117	1971			779.576	2525	2493	2430	2522
	779.778	2578	2346	1881	1873			779.778	2369	2412	2279	2378
	779.98	2467	2154	1815	1741			779.98	2248	2297	2158	2298
	780.182	2304	2041	1674	1692			780.182	2249	2245	2185	2207
	780.384	2221	2034	1669	1604			780.384	2226	2237	2125	2170
	780.586	2148	1953	1676	1565			780.586	2211	2195	2148	2198
	780.787	2205	1964	1572	1567			780.787	2260	2330	2145	2205
	780.989	2186	1939	1583	1547			780.989	2303	2271	2199	2258
	781.191	2212	1932	1609	1603			781.191	2322	2313	2270	2236
	781.393	2175	1846	1564	1596			781.393	2443	2370	2250	2313
	781.595	2245	1946	1608	1587			781.595	2419	2349	2297	2321
	781.797	2297	1919	1603	1651			781.797	2490	2473	2362	2321
	781.999	2257	2000	1700	1602			781.999	2472	2403	2376	2298
	782.201	2262	1968	1643	1684			782.201	2552	2424	2366	2349
	782.403	2300	1961	1690	1661			782.403	2427	2366	2300	2336
	782.605	2296	2029	1697	1617			782.605	2404	2330	2294	2339
	782.807	2336	1970	1651	1584			782.807	2429	2310	2287	2305
	783.008	2414	1938	1572	1579			783.008	2452	2291	2156	2165
	783.21	2320	1904	1567	1547			783.21	2449	2273	2116	2231
	783.412	2269	1862	1537	1499			783.412	2357	2211	2157	2172
	783.614	2288	1810	1519	1533			783.614	2292	2192	2083	2036
	783.816	2119	1727	1453	1438			783.816	2305	2168	2049	2053
	784.018	2107	1739	1391	1364			784.018	2323	2170	2091	2071
	784.219	2086	1749	1403	1395			784.219	2329	2273	2121	2119
	784.421	2144	1757	1412	1446			784.421	2465	2396	2217	2165
	784.623	2201	1744	1498	1453			784.623	2562	2487	2332	2331
	784.825	2228	1846	1523	1540			784.825	2776	2572	2454	2425
	785.027	2379	1929	1646	1578			785.027	2792	2763	2640	2530
	785.228	2348	2003	1726	1632			785.228	3007	2777	2741	2710
	785.43	2544	2004	1810	1742			785.43	3124	2904	2819	2823
	785.632	2619	2138	1830	1817			785.632	3163	2852	2809	2675
	785.834	2702	2151	1818	1819			785.834	3059	2882	2851	2782
	786.035	2637	2115	1823	1752			786.035	3072	2861	2733	2721
	786.237	2562	2099	1780	1805			786.237	2841	2705	2627	2623
	786.439	2607	2097	1780	1646			786.439	2862	2596	2536	2545
	786.641	2489	1946	1715	1568			786.641	2763	2527	2423	2405
	786.842	2365	1791	1589	1513			786.842	2624	2318	2313	2201
	787.044	2273	1831	1613	1447			787.044	2495	2249	2254	2097
	787.246	2219	1716	1508	1426			787.246	2493	2180	2176	2090
	787.447	2164	1659	1476	1367			787.447	2427	2142	2073	2096
	787.649	2180	1772	1556	1365			787.649	2382	2209	2097	2104
	787.851	2164	1647	1538	1489			787.851	2410	2263	2175	2112
	788.052	2238	1708	1557	1486			788.052	2550	2285	2297	2180
	788.254	2306	1807	1601	1521			788.254	2642	2436	2429	2351
	788.456	2436	1839	1741	1653			788.456	2723	2585	2522	2403
	788.657	2519	1961	1771	1696			788.657	2888	2667	2584	2533
	788.859	2699	2122	1947	1798			788.859	2993	2840	2723	2633
	789.061	2844	2207	1951	1872			789.061	3178	2855	2829	2713
	789.262	2920	2298	2118	2029			789.262	3250	3130	3096	2915
	789.464	3105	2397	2217	2102			789.464	3327	3198	3115	3016
	789.665	3269	2516	2300	2170			789.665	3339	3150	3135	3014
	789.867	3243	2532	2291	2222			789.867	3417	3155	3148	2917
	790.069	3258	2586	2313	2176			790.069	3372	3106	3077	3018
	790.27	3219	2540	2304	2157			790.27	3302	3059	3022	2933
	790.472	3134	2485	2208	2120			790.472	3218	2927	2964	2885
	790.673	3045	2454	2091	2078			790.673	3066	2865	2873	2780
	790.875	2990	2260	2055	1976			790.875	2975	2772	2751	2613
	791.076	2875	2192	1996	1927			791.076	2982	2812	2755	2651
	791.278	2788	2181	1999	1925			791.278	3022	2791	2799	2660
	791.479	2891	2199	2046	1941			791.479	3074	2879	2851	2808
	791.681	2872	2232	2133	2018			791.681	3173	3046	3009	2890
	791.882	2948	2309	2178	2122			791.882	3355	3157	3109	3068
	792.084	3145	2406	2276	2196			792.084	3495	3296	3349	3157
	792.285	3213	2589	2412	2344			792.285	3634	3382	3399	3310
	792.487	3371	2634	2543	2408			792.487	3712	3442	3514	3365
	792.688	3538	2753	2665	2506			792.688	3787	3489	3591	3430
	792.89	3619	2823	2815	2636			792.89	3791	3666	3689	3518
	793.091	3683	2922	2695	2672			793.091	3779	3601	3688	3544
	793.293	3650	2974	2829	2634			793.293	3809	3491	3680	3548
	793.494	3689	2947	2837	2646			793.494	3610	3440	3469	3360
	793.696	3566	2889	2660	2527			793.696	3430	3308	3370	3224
	793.897	3406	2741	2653	2504			793.897	3327	3139	3224	3146
	794.099	3346	2675	2491	2442			794.099	3265	3075	3078	2954
	794.3	3266	2553	2416	2315			794.3	3208	3016	3105	2968
	794.501	3103	2440	2224	2268			794.501	3142	2849	2940	2864
	794.703	3037	2442	2250	2203			794.703	3092	2820	2882	2742
	794.904	3002	2378	2281	2173			794.904	3089	2906	2916	2882
	795.105	2989	2343	2264	2170			795.105	3136	2921	2951	2910
	795.307	3065	2376	2333	2142			795.307	3240	3091	3118	2914
	795.508	3062	2509	2452	2301			795.508	3185	3165	3243	3107
	795.71	3210	2495	2452	2401			795.71	3514	3241	3311	3230
	795.911	3262	2675	2577	2558			795.911	3586	3379	3505	3418
	796.112	3539	2915	2833	2746			796.112	3677	3582	3700	3607
	796.314	3627	3076	2996	2848			796.314	3819	3670	3855	3709
	796.515	3874	3263	3083	2933			796.515	3987	3830	4033	3809
	796.716	4173	3409	3223	3059			796.716	4014	3945	4044	3999
	796.918	4191	3431	3293	3226			796.918	4061	3963	4072	4007
	797.119	4322	3453	3341	3218			797.119	4143	3947	4123	4016
	797.32	4166	3425	3367	3145			797.32	4059	3892	4026	3899
	797.521	4128	3444	3287	3093			797.521	3914	3844	3995	3796
	797.723	4050	3233	3182	2992			797.723	3897	3773	3782	3767
	797.924	3849	3182	3069	2920			797.924	3723	3515	3641	3582
	798.125	3755	3124	2936	2830			798.125	3596	3583	3537	3525
	798.326	3607	3029	2993	2701			798.326	3568	3490	3637	3533
	798.528	3474	2963	2774	2698			798.528	3572	3460	3507	3498
	798.729	3616	2918	2820	2704			798.729	3536	3389	3560	3554
	798.93	3517	2914	2807	2721			798.93	3688	3613	3727	3572
	799.131	3507	2955	2861	2783			799.131	3796	3736	3739	3713
	799.333	3551	3193	2975	2937			799.333	3881	3801	3865	3812
	799.534	3718	3133	3035	2988			799.534	3775	3731	3933	3769
	799.735	3752	3111	3122	3078			799.735	3788	3704	3840	3956
	799.936	3869	3167	3220	3056			799.936	3695	3737	3890	3751
	800.137	3865	3256	3235	3060			800.137	3697	3650	3783	3670
	800.338	3862	3284	3228	3107			800.338	3645	3670	3718	3781
	800.54	3807	3269	3252	3234			800.54	3524	3535	3732	3624
	800.741	3749	3259	3207	3093			800.741	3522	3446	3594	3523
	800.942	3725	3121	3127	3064			800.942	3370	3332	3374	3424
	801.143	3604	3100	3079	2824			801.143	3232	3239	3335	3367
	801.344	3622	2983	2928	2809			801.344	3117	3124	3252	3214
	801.545	3471	2868	2940	2729			801.545	3127	3008	3179	3038
	801.746	3404	2836	2776	2670			801.746	3002	2966	3109	2995
	801.947	3321	2797	2828	2674			801.947	3009	2968	3071	2963
	802.149	3351	2831	2735	2717			802.149	3090	3073	3117	3071
	802.35	3288	2829	2817	2721			802.35	3073	3092	3207	3199
	802.551	3310	2896	2809	2708			802.551	3210	3182	3258	3205
	802.752	3521	3053	3009	2944			802.752	3257	3345	3396	3328
	802.953	3708	3209	3142	3004			802.953	3463	3489	3575	3482
	803.154	3816	3357	3310	3335			803.154	3557	3584	3702	3662
	803.355	4058	3556	3661	3466			803.355	3674	3785	3878	3893
	803.556	4347	3721	3785	3562			803.556	3729	3743	3990	3880
	803.757	4474	3875	3877	3690			803.757	3897	3920	4171	4088
	803.958	4604	3980	4020	3840			803.958	3842	3970	4113	4054
	804.159	4672	4201	4188	4039			804.159	3890	3852	4112	4067
	804.36	4648	3987	4034	3876			804.36	3702	3759	3892	3946
	804.561	4548	3805	3835	3651			804.561	3492	3570	3680	3769
	804.762	4335	3762	3768	3563			804.762	3397	3369	3579	3611
	804.963	4176	3619	3585	3356			804.963	3133	3208	3383	3393
	805.164	3926	3427	3332	3299			805.164	3011	3075	3185	3266
	805.365	3741	3193	3210	3059			805.365	2952	2880	3064	3040
	805.566	3509	3076	3010	2862			805.566	2816	2817	2958	2939
	805.767	3307	2905	2835	2735			805.767	2773	2803	2949	2869
	805.968	3279	2871	2817	2793			805.968	2804	2819	2993	2889
	806.169	3338	2962	2904	2763			806.169	2794	2746	2940	2929
	806.37	3454	2888	2958	2851			806.37	2870	2846	3037	3024
	806.57	3396	3028	3071	2922			806.57	2885	2969	3138	3112
	806.771	3558	3086	3130	3061			806.771	3030	3071	3243	3278
	806.972	3675	3250	3369	3222			806.972	3049	3101	3253	3283
	807.173	3828	3406	3384	3333			807.173	3118	3131	3335	3360
	807.374	3930	3424	3543	3321			807.374	3056	3165	3269	3346
	807.575	3991	3570	3586	3469			807.575	2994	3053	3332	3274
	807.776	3996	3490	3593	3475			807.776	2974	3061	3298	3224
	807.977	3988	3512	3521	3439			807.977	2878	3017	3173	3309
	808.177	3889	3505	3637	3429			808.177	2842	3007	3143	3136
	808.378	3932	3397	3537	3351			808.378	2789	2867	3030	3074
	808.579	3808	3292	3340	3260			808.579	2753	2844	3075	2959
	808.78	3570	3149	3162	3018			808.78	2584	2613	2877	2694
	808.981	3406	3063	3074	2875			808.981	2412	2536	2714	2638
	809.181	3287	2948	2999	2860			809.181	2439	2469	2718	2627
	809.382	3240	2800	2815	2747			809.382	2336	2378	2580	2569
	809.583	3164	2832	2787	2715			809.583	2394	2408	2501	2449
	809.784	3111	2765	2802	2685			809.784	2366	2446	2555	2617
	809.985	3176	2776	2830	2681			809.985	2504	2498	2717	2731
	810.185	3314	2881	2987	2875			810.185	2582	2624	2737	2719

## Sheet: Fig 3 a b
Figure 3a	X-axis (Wavelength (nm))	Y1-axis (0 mW)	Y2-axis (3 mW)	Y3-axis (4 mW)	Y4-axis (5 mW)		Figure 3b	X-axis (Wavelength (nm))	Y1-axis (0 mW)	Y2-axis (3 mW)	Y3-axis (4 mW)	Y4-axis (5 mW)
	850	4.02027	4.1328	4.14818	4.17318			850	0.000586585	0.00524	0.00806	0.00823
	849.646	4.0206	4.13326	4.14879	4.17372			849.646	0.000588998	0.00518	0.00804	0.00812
	849.292	4.02094	4.13371	4.1494	4.17426			849.292	0.000591423	0.00512	0.00803	0.00802
	848.938	4.02128	4.13417	4.15001	4.1748			848.938	0.000593861	0.00506	0.00802	0.00792
	848.584	4.02161	4.13462	4.15062	4.17534			848.584	0.000596313	0.005	0.00801	0.00782
	848.231	4.02195	4.13508	4.15123	4.17588			848.231	0.000598778	0.00493	0.00799	0.00772
	847.878	4.02229	4.13554	4.15183	4.17642			847.878	0.000601256	0.00487	0.00798	0.00762
	847.526	4.02263	4.13599	4.15244	4.17696			847.526	0.000603748	0.00482	0.00797	0.00752
	847.173	4.02297	4.13645	4.15304	4.17751			847.173	0.000606254	0.00476	0.00795	0.00742
	846.821	4.02331	4.13691	4.15365	4.17805			846.821	0.000608773	0.0047	0.00794	0.00732
	846.47	4.02365	4.13737	4.15425	4.17859			846.47	0.000611306	0.00464	0.00792	0.00723
	846.118	4.02399	4.13783	4.15485	4.17914			846.118	0.000613853	0.00458	0.00791	0.00713
	845.767	4.02433	4.13829	4.15546	4.17968			845.767	0.000616414	0.00452	0.0079	0.00704
	845.416	4.02468	4.13875	4.15606	4.18023			845.416	0.000618989	0.00447	0.00788	0.00694
	845.066	4.02502	4.13921	4.15666	4.18077			845.066	0.000621579	0.00441	0.00787	0.00685
	844.715	4.02536	4.13967	4.15726	4.18132			844.715	0.000624182	0.00435	0.00785	0.00675
	844.365	4.02571	4.14013	4.15786	4.18187			844.365	0.0006268	0.0043	0.00784	0.00666
	844.016	4.02605	4.14059	4.15846	4.18242			844.016	0.000629433	0.00424	0.00782	0.00657
	843.666	4.0264	4.14106	4.15906	4.18296			843.666	0.00063208	0.00418	0.00781	0.00647
	843.317	4.02675	4.14152	4.15966	4.18351			843.317	0.000634741	0.00413	0.00779	0.00638
	842.968	4.02709	4.14198	4.16025	4.18406			842.968	0.000637418	0.00407	0.00778	0.00629
	842.62	4.02744	4.14245	4.16085	4.18461			842.62	0.000640109	0.00402	0.00776	0.0062
	842.271	4.02779	4.14291	4.16145	4.18516			842.271	0.000642815	0.00396	0.00775	0.00611
	841.923	4.02814	4.14338	4.16204	4.18571			841.923	0.000645537	0.00391	0.00773	0.00602
	841.576	4.02849	4.14384	4.16264	4.18626			841.576	0.000648273	0.00386	0.00772	0.00593
	841.228	4.02884	4.14431	4.16323	4.18681			841.228	0.000651025	0.0038	0.0077	0.00585
	840.881	4.02919	4.14477	4.16383	4.18736			840.881	0.000653792	0.00375	0.00769	0.00576
	840.535	4.02954	4.14524	4.16442	4.18792			840.535	0.000656575	0.0037	0.00767	0.00567
	840.188	4.02989	4.14571	4.16501	4.18847			840.188	0.000659373	0.00365	0.00766	0.00559
	839.842	4.03024	4.14618	4.16561	4.18902			839.842	0.000662187	0.00359	0.00765	0.0055
	839.496	4.03059	4.14665	4.1662	4.18958			839.496	0.000665017	0.00354	0.00763	0.00542
	839.15	4.03095	4.14712	4.16679	4.19013			839.15	0.000667863	0.00349	0.00762	0.00533
	838.805	4.0313	4.14759	4.16738	4.19069			838.805	0.000670725	0.00344	0.0076	0.00525
	838.46	4.03166	4.14806	4.16798	4.19124			838.46	0.000673603	0.00339	0.00759	0.00517
	838.115	4.03201	4.14853	4.16857	4.1918			838.115	0.000676497	0.00334	0.00757	0.00508
	837.77	4.03237	4.149	4.16916	4.19235			837.77	0.000679407	0.00329	0.00756	0.005
	837.426	4.03272	4.14947	4.16975	4.19291			837.426	0.000682334	0.00324	0.00755	0.00492
	837.082	4.03308	4.14994	4.17034	4.19347			837.082	0.000685278	0.00319	0.00753	0.00484
	836.738	4.03344	4.15041	4.17093	4.19403			836.738	0.000688238	0.00314	0.00752	0.00476
	836.395	4.0338	4.15089	4.17152	4.19458			836.395	0.000691216	0.00309	0.0075	0.00468
	836.052	4.03416	4.15136	4.1721	4.19514			836.052	0.00069421	0.00305	0.00749	0.00461
	835.709	4.03452	4.15183	4.17269	4.1957			835.709	0.000697221	0.003	0.00748	0.00453
	835.366	4.03488	4.15231	4.17328	4.19626			835.366	0.000700249	0.00295	0.00746	0.00445
	835.024	4.03524	4.15278	4.17387	4.19682			835.024	0.000703295	0.0029	0.00745	0.00437
	834.682	4.0356	4.15326	4.17445	4.19738			834.682	0.000706358	0.00286	0.00744	0.0043
	834.34	4.03596	4.15374	4.17504	4.19794			834.34	0.000709438	0.00281	0.00743	0.00422
	833.999	4.03633	4.15421	4.17563	4.19851			833.999	0.000712536	0.00276	0.00741	0.00415
	833.658	4.03669	4.15469	4.17621	4.19907			833.658	0.000715652	0.00272	0.0074	0.00407
	833.317	4.03705	4.15517	4.1768	4.19963			833.317	0.000718786	0.00267	0.00739	0.004
	832.976	4.03742	4.15565	4.17739	4.2002			832.976	0.000721938	0.00263	0.00738	0.00393
	832.636	4.03779	4.15613	4.17797	4.20076			832.636	0.000725108	0.00258	0.00737	0.00386
	832.296	4.03815	4.15661	4.17856	4.20132			832.296	0.000728297	0.00254	0.00736	0.00379
	831.956	4.03852	4.15709	4.17914	4.20189			831.956	0.000731504	0.0025	0.00735	0.00371
	831.617	4.03889	4.15757	4.17972	4.20246			831.617	0.000734729	0.00245	0.00733	0.00364
	831.278	4.03925	4.15805	4.18031	4.20302			831.278	0.000737973	0.00241	0.00732	0.00358
	830.939	4.03962	4.15853	4.18089	4.20359			830.939	0.000741236	0.00237	0.00731	0.00351
	830.6	4.03999	4.15901	4.18147	4.20416			830.6	0.000744518	0.00233	0.0073	0.00344
	830.262	4.04036	4.15949	4.18206	4.20472			830.262	0.000747818	0.00228	0.00729	0.00337
	829.923	4.04073	4.15998	4.18264	4.20529			829.923	0.000751139	0.00224	0.00729	0.0033
	829.586	4.04111	4.16046	4.18322	4.20586			829.586	0.000754478	0.0022	0.00728	0.00324
	829.248	4.04148	4.16095	4.1838	4.20643			829.248	0.000757837	0.00216	0.00727	0.00317
	828.911	4.04185	4.16143	4.18439	4.207			828.911	0.000761215	0.00212	0.00726	0.00311
	828.574	4.04222	4.16192	4.18497	4.20757			828.574	0.000764614	0.00208	0.00725	0.00304
	828.237	4.0426	4.1624	4.18555	4.20814			828.237	0.000768032	0.00204	0.00724	0.00298
	827.901	4.04297	4.16289	4.18613	4.20871			827.901	0.00077147	0.002	0.00724	0.00292
	827.564	4.04335	4.16337	4.18671	4.20928			827.564	0.000774928	0.00196	0.00723	0.00285
	827.228	4.04373	4.16386	4.18729	4.20986			827.228	0.000778407	0.00192	0.00722	0.00279
	826.893	4.0441	4.16435	4.18787	4.21043			826.893	0.000781906	0.00188	0.00722	0.00273
	826.557	4.04448	4.16484	4.18845	4.211			826.557	0.000785426	0.00185	0.00721	0.00267
	826.222	4.04486	4.16533	4.18903	4.21158			826.222	0.000788967	0.00181	0.0072	0.00261
	825.888	4.04524	4.16582	4.18961	4.21215			825.888	0.000792528	0.00177	0.0072	0.00255
	825.553	4.04562	4.16631	4.19018	4.21273			825.553	0.000796111	0.00174	0.00719	0.00249
	825.219	4.046	4.1668	4.19076	4.2133			825.219	0.000799715	0.0017	0.00719	0.00244
	824.885	4.04638	4.16729	4.19134	4.21388			824.885	0.00080334	0.00166	0.00718	0.00238
	824.551	4.04676	4.16778	4.19192	4.21445			824.551	0.000806987	0.00163	0.00718	0.00232
	824.217	4.04715	4.16827	4.19249	4.21503			824.217	0.000810655	0.00159	0.00717	0.00227
	823.884	4.04753	4.16877	4.19307	4.21561			823.884	0.000814345	0.00156	0.00717	0.00221
	823.551	4.04791	4.16926	4.19365	4.21619			823.551	0.000818058	0.00152	0.00717	0.00216
	823.219	4.0483	4.16976	4.19422	4.21677			823.219	0.000821792	0.00149	0.00717	0.0021
	822.886	4.04868	4.17025	4.1948	4.21735			822.886	0.000825549	0.00145	0.00716	0.00205
	822.554	4.04907	4.17075	4.19537	4.21793			822.554	0.000829328	0.00142	0.00716	0.002
	822.222	4.04946	4.17124	4.19595	4.21851			822.222	0.00083313	0.00139	0.00716	0.00195
	821.891	4.04984	4.17174	4.19652	4.21909			821.891	0.000836954	0.00136	0.00716	0.0019
	821.559	4.05023	4.17223	4.1971	4.21967			821.559	0.000840802	0.00132	0.00716	0.00185
	821.228	4.05062	4.17273	4.19767	4.22025			821.228	0.000844673	0.00129	0.00716	0.0018
	820.897	4.05101	4.17323	4.19824	4.22083			820.897	0.000848567	0.00126	0.00715	0.00175
	820.567	4.0514	4.17373	4.19882	4.22142			820.567	0.000852484	0.00123	0.00715	0.0017
	820.237	4.05179	4.17423	4.19939	4.222			820.237	0.000856426	0.0012	0.00715	0.00165
	819.907	4.05219	4.17473	4.19996	4.22258			819.907	0.000860391	0.00117	0.00716	0.0016
	819.577	4.05258	4.17523	4.20053	4.22317			819.577	0.00086438	0.00114	0.00716	0.00156
	819.247	4.05297	4.17573	4.2011	4.22375			819.247	0.000868393	0.00111	0.00716	0.00151
	818.918	4.05337	4.17623	4.20167	4.22434			818.918	0.00087243	0.00108	0.00716	0.00147
	818.589	4.05376	4.17673	4.20224	4.22493			818.589	0.000876492	0.00105	0.00716	0.00142
	818.261	4.05416	4.17724	4.20281	4.22551			818.261	0.000880579	0.00102	0.00716	0.00138
	817.932	4.05455	4.17774	4.20338	4.2261			817.932	0.000884691	0.000992865	0.00716	0.00133
	817.604	4.05495	4.17824	4.20395	4.22669			817.604	0.000888828	0.000965105	0.00717	0.00129
	817.276	4.05535	4.17875	4.20452	4.22728			817.276	0.00089299	0.000937726	0.00717	0.00125
	816.949	4.05575	4.17925	4.20508	4.22787			816.949	0.000897177	0.000910731	0.00717	0.00121
	816.621	4.05615	4.17976	4.20565	4.22846			816.621	0.00090139	0.000884119	0.00717	0.00117
	816.294	4.05655	4.18026	4.20622	4.22905			816.294	0.000905629	0.000857891	0.00718	0.00113
	815.967	4.05695	4.18077	4.20678	4.22964			815.967	0.000909894	0.000832047	0.00718	0.00109
	815.641	4.05735	4.18128	4.20735	4.23023			815.641	0.000914185	0.000806588	0.00718	0.00105
	815.314	4.05775	4.18179	4.20791	4.23082			815.314	0.000918503	0.000781515	0.00719	0.00101
	814.988	4.05816	4.1823	4.20848	4.23141			814.988	0.000922847	0.000756827	0.00719	0.000975662
	814.663	4.05856	4.18281	4.20904	4.23201			814.663	0.000927218	0.000732527	0.00719	0.000939249
	814.337	4.05896	4.18332	4.2096	4.2326			814.337	0.000931616	0.000708613	0.0072	0.000903516
	814.012	4.05937	4.18383	4.21017	4.2332			814.012	0.000936041	0.000685087	0.0072	0.000868461
	813.687	4.05978	4.18434	4.21073	4.23379			813.687	0.000940494	0.00066195	0.0072	0.000834086
	813.362	4.06018	4.18485	4.21129	4.23439			813.362	0.000944974	0.000639201	0.00721	0.000800393
	813.038	4.06059	4.18536	4.21185	4.23498			813.038	0.000949482	0.000616842	0.00721	0.000767381
	812.713	4.061	4.18587	4.21241	4.23558			812.713	0.000954018	0.000594872	0.00722	0.000735051
	812.389	4.06141	4.18639	4.21297	4.23618			812.389	0.000958583	0.000573294	0.00722	0.000703405
	812.066	4.06182	4.1869	4.21353	4.23677			812.066	0.000963175	0.000552106	0.00722	0.000672442
	811.742	4.06223	4.18742	4.21409	4.23737			811.742	0.000967797	0.00053131	0.00723	0.000642165
	811.419	4.06264	4.18793	4.21464	4.23797			811.419	0.000972447	0.000510907	0.00723	0.000612573
	811.096	4.06306	4.18845	4.2152	4.23857			811.096	0.000977127	0.000490896	0.00723	0.000583667
	810.773	4.06347	4.18896	4.21576	4.23917			810.773	0.000981835	0.000471278	0.00724	0.000555449
	810.451	4.06388	4.18948	4.21631	4.23977			810.451	0.000986574	0.000452055	0.00724	0.000527919
	810.129	4.0643	4.19	4.21687	4.24037			810.129	0.000991342	0.000433226	0.00724	0.000501077
	809.807	4.06471	4.19052	4.21742	4.24097			809.807	0.00099614	0.000414793	0.00724	0.000474926
	809.485	4.06513	4.19104	4.21798	4.24157			809.485	0.00100097	0.000396755	0.00724	0.000449465
	809.164	4.06555	4.19156	4.21853	4.24218			809.164	0.00100583	0.000379114	0.00725	0.000424695
	808.843	4.06597	4.19208	4.21909	4.24278			808.843	0.00101072	0.00036187	0.00725	0.000400618
	808.522	4.06639	4.1926	4.21964	4.24338			808.522	0.00101564	0.000345023	0.00725	0.000377234
	808.201	4.06681	4.19312	4.22019	4.24399			808.201	0.00102059	0.000328575	0.00725	0.000354543
	807.881	4.06723	4.19364	4.22074	4.24459			807.881	0.00102557	0.000312525	0.00724	0.000332547
	807.561	4.06765	4.19416	4.22129	4.2452			807.561	0.00103059	0.000296875	0.00724	0.000311247
	807.241	4.06807	4.19469	4.22185	4.24581			807.241	0.00103563	0.000281625	0.00724	0.000290644
	806.921	4.06849	4.19521	4.2224	4.24641			806.921	0.00104071	0.000266776	0.00724	0.000270737
	806.602	4.06892	4.19574	4.22295	4.24702			806.602	0.00104582	0.000252327	0.00723	0.000251529
	806.283	4.06934	4.19626	4.2235	4.24763			806.283	0.00105096	0.000238281	0.00723	0.00023302
	805.964	4.06977	4.19679	4.22405	4.24824			805.964	0.00105614	0.000224637	0.00722	0.000215211
	805.645	4.0702	4.19731	4.22459	4.24885			805.645	0.00106135	0.000211397	0.00722	0.000198102
	805.327	4.07062	4.19784	4.22514	4.24946			805.327	0.00106659	0.00019856	0.00721	0.000181695
	805.009	4.07105	4.19837	4.22569	4.25007			805.009	0.00107187	0.000186128	0.0072	0.000165991
	804.691	4.07148	4.1989	4.22624	4.25068			804.691	0.00107718	0.0001741	0.00719	0.00015099
	804.373	4.07191	4.19943	4.22679	4.25129			804.373	0.00108252	0.000162479	0.00718	0.000136693
	804.056	4.07234	4.19996	4.22734	4.2519			804.056	0.0010879	0.000151263	0.00717	0.000123102
	803.739	4.07277	4.20049	4.22789	4.25252			803.739	0.00109332	0.000140455	0.00716	0.000110216
	803.422	4.0732	4.20102	4.22843	4.25313			803.422	0.00109876	0.000130054	0.00715	9.80375e-05
	803.105	4.07364	4.20155	4.22898	4.25374			803.105	0.00110425	0.000120062	0.00713	8.65669e-05
	802.789	4.07407	4.20208	4.22953	4.25436			802.789	0.00110977	0.000110479	0.00712	7.58049e-05
	802.473	4.07451	4.20262	4.23008	4.25497			802.473	0.00111532	0.000101305	0.0071	6.57527e-05
	802.157	4.07494	4.20315	4.23063	4.25559			802.157	0.00112091	9.25415e-05	0.00708	5.6411e-05
	801.841	4.07538	4.20368	4.23118	4.25621			801.841	0.00112654	8.41889e-05	0.00706	4.77808e-05
	801.526	4.07582	4.20422	4.23173	4.25682			801.526	0.00113221	7.6248e-05	0.00704	3.9863e-05
	801.211	4.07626	4.20475	4.23228	4.25744			801.211	0.00113791	6.87193e-05	0.00702	3.26586e-05
	800.896	4.0767	4.20529	4.23283	4.25806			800.896	0.00114364	6.16036e-05	0.00699	2.61685e-05
	800.581	4.07714	4.20583	4.23339	4.25868			800.581	0.00114942	5.49016e-05	0.00697	2.03936e-05
	800.267	4.07758	4.20637	4.23394	4.2593			800.267	0.00115523	4.86139e-05	0.00694	1.53348e-05
	800	4.07795	4.20682	4.23449	4.25982			800	0.0011602	4.35956e-05	0.00691	1.15987e-05
	799.953	4.07802	4.2069	4.23477	4.25992			799.953	0.00116108	4.27411e-05	0.0069	1.09932e-05
	799.8	4.07824	4.20717	4.23505	4.26022			799.8	0.00116395	4.00315e-05	0.00688	9.13864e-06
	799.639	4.07846	4.20744	4.23512	4.26054			799.639	0.00116697	3.72841e-05	0.00688	7.36955e-06
	799.6	4.07852	4.20751	4.23547	4.26062			799.6	0.00116771	3.66346e-05	0.00686	6.96916e-06
	799.4	4.0788	4.20786	4.23561	4.26101			799.4	0.00117149	3.34053e-05	0.00685	5.09092e-06
	799.325	4.07891	4.20798	4.23583	4.26116			799.325	0.0011729	3.22435e-05	0.00684	4.46493e-06
	799.2	4.07909	4.2082	4.23616	4.26141			799.2	0.00117529	3.0344e-05	0.00682	3.50462e-06
	799.012	4.07935	4.20852	4.23619	4.26178			799.012	0.00117887	2.76199e-05	0.00682	2.28026e-06
	799	4.07937	4.20855	4.23654	4.26181			799	0.0011791	2.74512e-05	0.0068	2.21092e-06
	798.8	4.07965	4.20889	4.23672	4.2622			798.8	0.00118293	2.47273e-05	0.00679	1.21053e-06
	798.699	4.0798	4.20907	4.2369	4.2624			798.699	0.00118488	2.34142e-05	0.00678	8.1651e-07
	798.6	4.07994	4.20924	4.23726	4.2626			798.6	0.00118678	2.21727e-05	0.00676	5.04146e-07
	798.4	4.08023	4.20958	4.23728	4.263			798.4	0.00119065	1.9788e-05	0.00675	9.24516e-08
	798.386	4.08025	4.20961	4.23762	4.26303			798.386	0.00119092	1.9627e-05	0.00673	7.46379e-08
	798.2	4.08051	4.20993	4.23785	4.2634			798.2	0.00119454	1.75734e-05	0.00672	-2.38512e-08
	798.073	4.08069	4.21015	4.23798	4.26365			798.073	0.00119701	1.62589e-05	0.00671	5.56184e-08
	798	4.0808	4.21028	4.23834	4.2638			798	0.00119844	1.55296e-05	0.00669	1.55937e-07
	797.8	4.08109	4.21063	4.23841	4.2642			797.8	0.00120237	1.36568e-05	0.00668	6.32518e-07
	797.761	4.08114	4.21069	4.2387	4.26428			797.761	0.00120314	1.33108e-05	0.00666	7.60427e-07
	797.6	4.08137	4.21097	4.23898	4.2646			797.6	0.00120631	1.19557e-05	0.00664	1.4066e-06
	797.449	4.08159	4.21124	4.23906	4.2649			797.449	0.0012093	1.07833e-05	0.00664	2.19004e-06
	797.4	4.08166	4.21132	4.23943	4.265			797.4	0.00121027	1.04265e-05	0.00661	2.47888e-06
	797.2	4.08195	4.21167	4.23954	4.2654			797.2	0.00121425	9.06978e-06	0.0066	3.85007e-06
	797.137	4.08204	4.21178	4.23979	4.26553			797.137	0.00121551	8.67713e-06	0.00659	4.34545e-06
	797	4.08224	4.21202	4.24011	4.2658			797	0.00121825	7.88598e-06	0.00656	5.52089e-06
	796.825	4.08249	4.21233	4.24016	4.26615			796.825	0.00122176	6.99305e-06	0.00656	7.22765e-06
	796.8	4.08253	4.21237	4.24053	4.2662			796.8	0.00122227	6.87554e-06	0.00653	7.49204e-06
	796.6	4.08282	4.21272	4.24068	4.26661			796.6	0.0012263	6.03892e-06	0.00652	9.76424e-06
	796.514	4.08294	4.21287	4.24089	4.26678			796.514	0.00122805	5.73178e-06	0.00651	1.08376e-05
	796.4	4.08311	4.21307	4.24126	4.26701			796.4	0.00123036	5.37658e-06	0.00648	1.23382e-05
	796.203	4.0834	4.21342	4.24126	4.26741			796.203	0.00123438	4.89404e-06	0.00648	1.51764e-05
	796.2	4.0834	4.21343	4.24163	4.26741			796.2	0.00123444	4.88896e-06	0.00645	1.52147e-05
	796	4.08369	4.21378	4.24183	4.26782			796	0.00123853	4.57653e-06	0.00644	1.83943e-05
	795.892	4.08385	4.21397	4.242	4.26804			795.892	0.00124076	4.48056e-06	0.00642	2.02449e-05
	795.8	4.08399	4.21413	4.24238	4.26822			795.8	0.00124265	4.43976e-06	0.0064	2.1878e-05
	795.6	4.08428	4.21448	4.24241	4.26863			795.6	0.00124678	4.4791e-06	0.00639	2.56662e-05
	795.581	4.08431	4.21452	4.24275	4.26867			795.581	0.00124718	4.49209e-06	0.00637	2.60442e-05
	795.4	4.08457	4.21484	4.24299	4.26903			795.4	0.00125093	4.69501e-06	0.00635	2.97599e-05
	795.27	4.08476	4.21507	4.24313	4.2693			795.27	0.00125364	4.92937e-06	0.00634	3.25754e-05
	795.2	4.08487	4.21519	4.2435	4.26944			795.2	0.00125511	5.08797e-06	0.00631	3.41597e-05
	795	4.08516	4.21555	4.24358	4.26984			795	0.0012593	5.65844e-06	0.0063	3.88663e-05
	794.96	4.08522	4.21562	4.24388	4.26993			794.96	0.00126014	5.79314e-06	0.00628	3.98393e-05
	794.8	4.08546	4.2159	4.24416	4.27025			794.8	0.00126352	6.40689e-06	0.00626	4.38806e-05
	794.65	4.08568	4.21617	4.24426	4.27056			794.65	0.00126669	7.08416e-06	0.00625	4.78371e-05
	794.6	4.08575	4.21626	4.24464	4.27066			794.6	0.00126775	7.33379e-06	0.00622	4.92032e-05
	794.4	4.08605	4.21661	4.24475	4.27107			794.4	0.00127201	8.43962e-06	0.00621	5.48348e-05
	794.341	4.08614	4.21672	4.24502	4.27119			794.341	0.00127328	8.80317e-06	0.00619	5.65699e-05
	794.2	4.08634	4.21697	4.24534	4.27147			794.2	0.00127628	9.72484e-06	0.00617	6.07763e-05
	794.031	4.0866	4.21727	4.2454	4.27182			794.031	0.00127991	1.09509e-05	0.00616	6.60385e-05
	794	4.08664	4.21732	4.24579	4.27188			794	0.00128058	1.11899e-05	0.00613	6.70284e-05
	793.8	4.08694	4.21768	4.24594	4.27229			793.8	0.0012849	1.28354e-05	0.00612	7.35917e-05
	793.722	4.08706	4.21782	4.24617	4.27245			793.722	0.00128659	1.35282e-05	0.0061	7.62441e-05
	793.6	4.08724	4.21804	4.24653	4.2727			793.6	0.00128924	1.46617e-05	0.00608	8.04672e-05
	793.413	4.08752	4.21838	4.24656	4.27309			793.413	0.00129332	1.65358e-05	0.00607	8.71877e-05
	793.4	4.08754	4.2184	4.24695	4.27311			793.4	0.0012936	1.66693e-05	0.00605	8.76554e-05
	793.2	4.08784	4.21876	4.24713	4.27352			793.2	0.00129798	1.88587e-05	0.00603	9.51573e-05
	793.104	4.08798	4.21893	4.24733	4.27372			793.104	0.00130009	1.99745e-05	0.00602	9.88703e-05
	793	4.08814	4.21912	4.24773	4.27393			793	0.00130238	2.12303e-05	0.00599	0.000102973
	792.8	4.08844	4.21948	4.24773	4.27435			792.8	0.0013068	2.37848e-05	0.00599	0.000111105
	792.795	4.08844	4.21948	4.24812	4.27436			792.795	0.0013069	2.38449e-05	0.00596	0.000111293
	792.6	4.08874	4.21984	4.24834	4.27476			792.6	0.00131125	2.65225e-05	0.00594	0.000119552
	792.487	4.08891	4.22004	4.24851	4.27499			792.487	0.00131377	2.8148e-05	0.00593	0.000124457
	792.4	4.08904	4.2202	4.24891	4.27517			792.4	0.00131571	2.94439e-05	0.0059	0.000128316
	792.2	4.08934	4.22056	4.24895	4.27558			792.2	0.0013202	3.25496e-05	0.0059	0.000137397
	792.179	4.08937	4.2206	4.2493	4.27563			792.179	0.00132067	3.28845e-05	0.00587	0.000138363
	792	4.08965	4.22092	4.24956	4.276			792	0.00132471	3.58401e-05	0.00586	0.000146796
	791.871	4.08984	4.22115	4.2497	4.27626			791.871	0.00132763	3.80552e-05	0.00585	0.000153013
	791.8	4.08995	4.22128	4.2501	4.27641			791.8	0.00132925	3.93157e-05	0.00582	0.000156515
	791.6	4.09025	4.22164	4.25017	4.27683			791.6	0.0013338	4.29771e-05	0.00582	0.000166553
	791.564	4.09031	4.22171	4.2505	4.2769			791.564	0.00133463	4.36609e-05	0.00579	0.000168407
	791.4	4.09056	4.22201	4.25079	4.27724			791.4	0.00133838	4.68247e-05	0.00578	0.000176911
	791.256	4.09078	4.22227	4.2509	4.27754			791.256	0.00134168	4.97024e-05	0.00577	0.000184546
	791.2	4.09086	4.22237	4.25131	4.27766			791.2	0.00134298	5.08591e-05	0.00574	0.000187591
	791	4.09117	4.22274	4.25141	4.27807			791	0.0013476	5.50807e-05	0.00574	0.000198593
	790.949	4.09125	4.22283	4.25171	4.27818			790.949	0.00134878	5.61804e-05	0.00572	0.000201432
	790.8	4.09147	4.2231	4.25203	4.27849			790.8	0.00135225	5.949e-05	0.0057	0.000209918
	790.642	4.09172	4.22339	4.25212	4.27882			790.642	0.00135593	6.30958e-05	0.0057	0.000219066
	790.6	4.09178	4.22347	4.25253	4.27891			790.6	0.00135692	6.40876e-05	0.00567	0.000221566
	790.4	4.09209	4.22383	4.25266	4.27932			790.4	0.00136161	6.88739e-05	0.00567	0.000233539
	790.336	4.09219	4.22395	4.25294	4.27946			790.336	0.00136312	7.04494e-05	0.00565	0.000237449
	790.2	4.0924	4.2242	4.25329	4.27974			790.2	0.00136633	7.38495e-05	0.00563	0.000245837
	790.029	4.09266	4.22451	4.25335	4.2801			790.029	0.00137037	7.82421e-05	0.00563	0.000256581
	790	4.09271	4.22456	4.25376	4.28016			790	0.00137107	7.90149e-05	0.00561	0.000258461
	789.8	4.09301	4.22493	4.25392	4.28058			789.8	0.00137583	8.43706e-05	0.0056	0.000271412
	789.723	4.09313	4.22507	4.25417	4.28074			789.723	0.00137766	8.64746e-05	0.00559	0.000276465
	789.6	4.09332	4.2253	4.25455	4.281			789.6	0.00138061	8.99171e-05	0.00557	0.000284691
	789.417	4.09361	4.22564	4.25459	4.28138			789.417	0.001385	9.51477e-05	0.00557	0.0002971
	789.4	4.09364	4.22567	4.255	4.28142			789.4	0.00138542	9.5655e-05	0.00555	0.000298298
	789.2	4.09395	4.22604	4.25518	4.28184			789.2	0.00139026	0.000101585	0.00555	0.000312235
	789.112	4.09408	4.2262	4.25542	4.28203			789.112	0.0013924	0.000104262	0.00554	0.000318489
	789	4.09426	4.22641	4.25582	4.28226			789	0.00139512	0.000107707	0.00552	0.000326501
	788.806	4.09456	4.22676	4.25583	4.28267			788.806	0.00139984	0.000113819	0.00552	0.000340632
	788.8	4.09457	4.22678	4.25625	4.28268			788.8	0.0014	0.000114022	0.00551	0.000341098
	788.6	4.09488	4.22715	4.25646	4.28311			788.6	0.00140491	0.00012053	0.0055	0.000356028
	788.501	4.09504	4.22733	4.25667	4.28331			788.501	0.00140734	0.000123819	0.0055	0.000363531
	788.4	4.0952	4.22752	4.25709	4.28353			788.4	0.00140984	0.000127233	0.00548	0.000371289
	788.2	4.09551	4.22789	4.2571	4.28395			788.2	0.00141479	0.000134129	0.00548	0.000386884
	788.196	4.09552	4.22789	4.25751	4.28396			788.196	0.00141489	0.000134264	0.00547	0.000387187
	788	4.09582	4.22826	4.25774	4.28437			788	0.00141977	0.000141221	0.00547	0.000402814
	787.891	4.096	4.22846	4.25794	4.2846			787.891	0.00142249	0.000145153	0.00546	0.0004116
	787.8	4.09614	4.22863	4.25836	4.2848			787.8	0.00142478	0.000148509	0.00546	0.000419078
	787.6	4.09645	4.229	4.25839	4.28522			787.6	0.00142981	0.000155992	0.00546	0.000435678
	787.587	4.09648	4.22903	4.25878	4.28525			787.587	0.00143014	0.000156487	0.00545	0.000436773
	787.4	4.09677	4.22938	4.25903	4.28565			787.4	0.00143487	0.000163673	0.00545	0.000452615
	787.283	4.09696	4.2296	4.25921	4.2859			787.283	0.00143785	0.000168269	0.00544	0.000462705
	787.2	4.09709	4.22975	4.25963	4.28607			787.2	0.00143995	0.00017155	0.00544	0.000469889
	787	4.09741	4.23013	4.25968	4.2865			787	0.00144506	0.000179625	0.00544	0.000487502
	786.979	4.09744	4.23017	4.26006	4.28655			786.979	0.00144561	0.000180498	0.00544	0.000489399
	786.8	4.09772	4.2305	4.26032	4.28693			786.8	0.00145019	0.000187899	0.00544	0.000505454
	786.675	4.09792	4.23074	4.26048	4.28719			786.675	0.00145342	0.000193175	0.00544	0.000516856
	786.6	4.09804	4.23088	4.26091	4.28735			786.6	0.00145535	0.000196371	0.00544	0.000523746
	786.4	4.09836	4.23125	4.26097	4.28778			786.4	0.00146054	0.000205043	0.00544	0.000542379
	786.371	4.09841	4.23131	4.26133	4.28784			786.371	0.00146129	0.000206301	0.00544	0.000545076
	786.2	4.09868	4.23163	4.26162	4.28821			786.2	0.00146575	0.000213914	0.00544	0.000561354
	786.068	4.09889	4.23188	4.26176	4.28849			786.068	0.00146921	0.000219877	0.00544	0.000574061
	786	4.099	4.23201	4.26219	4.28864			786	0.00147099	0.000222986	0.00545	0.000580672
	785.8	4.09932	4.23238	4.26226	4.28907			785.8	0.00147626	0.000232259	0.00545	0.000600333
	785.765	4.09938	4.23245	4.26261	4.28914			785.765	0.00147719	0.000233905	0.00545	0.000603813
	785.6	4.09965	4.23276	4.26291	4.2895			785.6	0.00148155	0.000241734	0.00546	0.000620338
	785.462	4.09987	4.23302	4.26304	4.28979			785.462	0.00148522	0.000248384	0.00546	0.000634332
	785.4	4.09997	4.23314	4.26347	4.28993			785.4	0.00148687	0.000251411	0.00547	0.000640689
	785.2	4.10029	4.23352	4.26356	4.29036			785.2	0.00149222	0.000261291	0.00547	0.000661386
	785.16	4.10036	4.2336	4.2639	4.29045			785.16	0.00149331	0.000263316	0.00548	0.000665619
	785	4.10061	4.2339	4.2642	4.29079			785	0.0014976	0.000271374	0.00549	0.00068243
	784.857	4.10085	4.23417	4.26432	4.2911			784.857	0.00150145	0.000278702	0.00549	0.000697676
	784.8	4.10094	4.23428	4.26475	4.29122			784.8	0.001503	0.00028166	0.0055	0.000703821
	784.6	4.10126	4.23466	4.26485	4.29166			784.6	0.00150843	0.000292152	0.0055	0.000725562
	784.555	4.10134	4.23475	4.26518	4.29175			784.555	0.00150966	0.000294542	0.00551	0.000730504
	784.4	4.10159	4.23504	4.26549	4.29209			784.4	0.00151389	0.000302848	0.00553	0.000747652
	784.253	4.10183	4.23532	4.2656	4.29241			784.253	0.00151792	0.000310837	0.00553	0.000764105
	784.2	4.10192	4.23543	4.26603	4.29252			784.2	0.00151937	0.00031375	0.00554	0.000770092
	784	4.10224	4.23581	4.26613	4.29296			784	0.00152489	0.000324858	0.00555	0.000792884
	783.951	4.10232	4.2359	4.26645	4.29306			783.951	0.00152623	0.000327589	0.00556	0.000798479
	783.8	4.10257	4.23619	4.26677	4.29339			783.8	0.00153043	0.000336173	0.00557	0.000816029
	783.65	4.10282	4.23648	4.26688	4.29372			783.65	0.00153461	0.000344799	0.00558	0.000833627
	783.6	4.1029	4.23657	4.2673	4.29383			783.6	0.001536	0.000347695	0.0056	0.000839526
	783.4	4.10323	4.23696	4.26741	4.29426			783.4	0.00154161	0.000359425	0.0056	0.000863378
	783.349	4.10331	4.23706	4.26772	4.29437			783.349	0.00154305	0.000362467	0.00562	0.000869552
	783.2	4.10356	4.23734	4.26805	4.2947			783.2	0.00154724	0.000371363	0.00563	0.000887585
	783.048	4.10381	4.23764	4.26815	4.29503			783.048	0.00155154	0.000380593	0.00564	0.000906254
	783	4.10389	4.23773	4.26857	4.29513			783	0.00155289	0.000383511	0.00566	0.000912148
	782.8	4.10422	4.23811	4.26868	4.29557			782.8	0.00155858	0.000395868	0.00566	0.000937067
	782.747	4.10431	4.23822	4.26899	4.29569			782.747	0.0015601	0.00039918	0.00568	0.000943735
	782.6	4.10455	4.2385	4.26931	4.29601			782.6	0.0015643	0.000408436	0.0057	0.000962344
	782.446	4.1048	4.2388	4.26941	4.29635			782.446	0.00156871	0.000418229	0.0057	0.000981996
	782.4	4.10488	4.23889	4.26983	4.29645			782.4	0.00157005	0.000421215	0.00573	0.00098798
	782.2	4.10521	4.23928	4.26994	4.29689			782.2	0.00157583	0.000434205	0.00573	0.00101
	782.146	4.1053	4.23938	4.27025	4.29701			782.146	0.00157739	0.000437739	0.00575	0.00102
	782	4.10555	4.23966	4.27057	4.29733			782	0.00158164	0.000447407	0.00577	0.00104
	781.846	4.1058	4.23996	4.27066	4.29766			781.846	0.00158613	0.000457712	0.00577	0.00106
	781.8	4.10588	4.24005	4.27108	4.29777			781.8	0.00158748	0.000460822	0.0058	0.00107
	781.6	4.10622	4.24044	4.27119	4.29821			781.6	0.00159335	0.00047445	0.0058	0.00109
	781.546	4.10631	4.24055	4.2715	4.29833			781.546	0.00159493	0.000478149	0.00582	0.0011
	781.4	4.10655	4.24083	4.27182	4.29865			781.4	0.00159925	0.000488292	0.00584	0.00112
	781.247	4.10681	4.24113	4.27191	4.29899			781.247	0.00160379	0.000499051	0.00584	0.00114
	781.2	4.10689	4.24122	4.27233	4.29909			781.2	0.00160518	0.000502349	0.00587	0.00115
	781	4.10722	4.24161	4.27244	4.29953			781	0.00161114	0.000516621	0.00587	0.00118
	780.947	4.10731	4.24172	4.27274	4.29965			780.947	0.00161272	0.000520419	0.00589	0.00119
	780.8	4.10756	4.242	4.27305	4.29998			780.8	0.00161713	0.000531108	0.00591	0.00121
	780.648	4.10782	4.2423	4.27315	4.30031			780.648	0.00162171	0.000542254	0.00591	0.00123
	780.6	4.1079	4.2424	4.27356	4.30042			780.6	0.00162316	0.000545812	0.00594	0.00124
	780.4	4.10824	4.24279	4.27367	4.30086			780.4	0.00162922	0.000560733	0.00594	0.00126
	780.349	4.10832	4.24289	4.27398	4.30098			780.349	0.00163076	0.000564557	0.00596	0.00127
	780.2	4.10858	4.24318	4.27428	4.30131			780.2	0.00163531	0.000575872	0.00597	0.00129
	780.051	4.10883	4.24348	4.27439	4.30164			780.051	0.00163988	0.000587329	0.00598	0.00132
	780	4.10892	4.24358	4.27479	4.30175			780	0.00164143	0.000591229	0.006	0.00132
	779.8	4.10926	4.24397	4.27489	4.3022			779.8	0.00164758	0.000606805	0.006	0.00135
	779.752	4.10934	4.24407	4.2752	4.3023			779.752	0.00164906	0.000610571	0.00602	0.00136
	779.6	4.1096	4.24437	4.2755	4.30264			779.6	0.00165377	0.0006226	0.00603	0.00139
	779.454	4.10985	4.24465	4.27561	4.30297			779.454	0.00165831	0.000634283	0.00604	0.00141
	779.4	4.10994	4.24476	4.27602	4.30309			779.4	0.00165999	0.000638616	0.00606	0.00142
	779.2	4.11028	4.24516	4.27611	4.30354			779.2	0.00166624	0.000654852	0.00606	0.00145
	779.156	4.11036	4.24524	4.27643	4.30364			779.156	0.00166763	0.000658468	0.00608	0.00145
	779	4.11063	4.24555	4.27672	4.30399			779	0.00167253	0.00067131	0.00609	0.00148
	778.858	4.11087	4.24584	4.27683	4.3043			778.858	0.00167701	0.000683125	0.00609	0.0015
	778.8	4.11097	4.24595	4.27724	4.30443			778.8	0.00167885	0.000687991	0.00611	0.00151
	778.6	4.11132	4.24635	4.27732	4.30488			778.6	0.00168521	0.000704893	0.00611	0.00154
	778.561	4.11138	4.24643	4.27765	4.30497			778.561	0.00168646	0.000708257	0.00612	0.00155
	778.4	4.11166	4.24675	4.27793	4.30533			778.4	0.00169159	0.00072202	0.00613	0.00158
	778.263	4.1119	4.24702	4.27805	4.30564			778.263	0.00169598	0.000733864	0.00613	0.0016
	778.2	4.11201	4.24715	4.27846	4.30578			778.2	0.00169802	0.00073937	0.00615	0.00161
	778	4.11236	4.24755	4.27853	4.30623			778	0.00170447	0.000756945	0.00615	0.00164
	777.966	4.11241	4.24761	4.27887	4.30631			777.966	0.00170557	0.000759947	0.00616	0.00165
	777.8	4.1127	4.24795	4.27914	4.30669			777.8	0.00171097	0.000774746	0.00616	0.00168
	777.669	4.11293	4.24821	4.27928	4.30698			777.669	0.00171523	0.000786507	0.00616	0.0017
	777.6	4.11305	4.24835	4.27968	4.30714			777.6	0.00171749	0.000792773	0.00617	0.00171
	777.4	4.1134	4.24875	4.27974	4.30759			777.4	0.00172405	0.000811026	0.00617	0.00175
	777.373	4.11345	4.2488	4.28009	4.30765			777.373	0.00172496	0.000813545	0.00618	0.00175
	777.2	4.11375	4.24915	4.28034	4.30804			777.2	0.00173065	0.000829507	0.00618	0.00178
	777.076	4.11397	4.2494	4.2805	4.30832			777.076	0.00173475	0.000841062	0.00618	0.00181
	777	4.1141	4.24955	4.28091	4.3085			777	0.00173728	0.000848216	0.00619	0.00182
	776.8	4.11445	4.24996	4.28095	4.30895			776.8	0.00174395	0.000867153	0.00619	0.00186
	776.78	4.11449	4.25	4.28132	4.309			776.78	0.00174462	0.00086906	0.00619	0.00186
	776.6	4.1148	4.25036	4.28156	4.30941			776.6	0.00175066	0.000886321	0.00619	0.00189
	776.484	4.11501	4.2506	4.28173	4.30967			776.484	0.00175456	0.00089754	0.00619	0.00191
	776.4	4.11516	4.25077	4.28214	4.30986			776.4	0.0017574	0.000905718	0.00619	0.00193
	776.2	4.11551	4.25117	4.28217	4.31032			776.2	0.00176418	0.000925346	0.00619	0.00197
	776.188	4.11553	4.2512	4.28256	4.31035			776.188	0.00176458	0.000926501	0.00619	0.00197
	776	4.11586	4.25158	4.28278	4.31078			776	0.00177099	0.000945206	0.00619	0.002
	775.893	4.11605	4.2518	4.28297	4.31102			775.893	0.00177466	0.000955947	0.00618	0.00202
	775.8	4.11622	4.25198	4.28339	4.31123			775.8	0.00177785	0.000965297	0.00618	0.00204
	775.6	4.11657	4.25239	4.28339	4.31169			775.6	0.00178474	0.000985622	0.00618	0.00208
	775.598	4.11658	4.2524	4.28381	4.3117			775.598	0.00178482	0.000985877	0.00618	0.00208
	775.4	4.11693	4.2528	4.28401	4.31215			775.4	0.00179166	0.00101	0.00617	0.00212
	775.302	4.1171	4.253	4.28422	4.31237			775.302	0.00179506	0.00102	0.00617	0.00214
	775.2	4.11729	4.25321	4.28463	4.31261			775.2	0.00179863	0.00103	0.00616	0.00216
	775.008	4.11763	4.2536	4.28465	4.31305			775.008	0.00180536	0.00105	0.00616	0.0022
	775	4.11765	4.25362	4.28507	4.31307			775	0.00180563	0.00105	0.00615	0.0022
	774.8	4.118	4.25403	4.28525	4.31353			774.8	0.00181267	0.00107	0.00615	0.00224
	774.713	4.11816	4.2542	4.28549	4.31373			774.713	0.00181575	0.00108	0.00614	0.00225
	774.6	4.11836	4.25444	4.28588	4.31399			774.6	0.00181975	0.00109	0.00614	0.00228
	774.419	4.11869	4.25481	4.28592	4.31441			774.419	0.00182621	0.00111	0.00613	0.00231
	774.4	4.11872	4.25485	4.28635	4.31445			774.4	0.00182687	0.00111	0.00612	0.00232
	774.2	4.11908	4.25526	4.28651	4.31491			774.2	0.00183403	0.00113	0.00612	0.00236
	774.124	4.11922	4.25541	4.28678	4.31509			774.124	0.00183675	0.00114	0.00611	0.00238
	774	4.11944	4.25567	4.28714	4.31538			774	0.00184123	0.00116	0.0061	0.0024
	773.83	4.11975	4.25602	4.28721	4.31577			773.83	0.00184736	0.00118	0.0061	0.00244
	773.8	4.11981	4.25608	4.28764	4.31584			773.8	0.00184847	0.00118	0.00609	0.00244
	773.6	4.12017	4.2565	4.28778	4.3163			773.6	0.00185575	0.0012	0.00609	0.00249
	773.537	4.12029	4.25663	4.28808	4.31645			773.537	0.00185806	0.00121	0.00608	0.0025
	773.4	4.12053	4.25691	4.28842	4.31677			773.4	0.00186307	0.00122	0.00607	0.00253
	773.243	4.12082	4.25723	4.28851	4.31713			773.243	0.00186883	0.00124	0.00607	0.00256
	773.2	4.1209	4.25732	4.28895	4.31723			773.2	0.00187043	0.00125	0.00605	0.00257
	773	4.12126	4.25774	4.28906	4.3177			773	0.00187783	0.00127	0.00605	0.00262
	772.95	4.12135	4.25784	4.2894	4.31782			772.95	0.00187968	0.00128	0.00604	0.00263
	772.8	4.12163	4.25816	4.28971	4.31816			772.8	0.00188527	0.0013	0.00603	0.00266
	772.657	4.12189	4.25845	4.28984	4.3185			772.657	0.00189062	0.00131	0.00603	0.00269
	772.6	4.122	4.25857	4.29029	4.31863			772.6	0.00189275	0.00132	0.00602	0.0027
	772.4	4.12236	4.25899	4.29037	4.3191			772.4	0.00190028	0.00134	0.00601	0.00275
	772.364	4.12243	4.25906	4.29073	4.31918			772.364	0.00190163	0.00135	0.006	0.00276
	772.2	4.12273	4.25941	4.29102	4.31957			772.2	0.00190784	0.00137	0.006	0.00279
	772.072	4.12297	4.25968	4.29118	4.31987			772.072	0.00191273	0.00138	0.00599	0.00282
	772	4.1231	4.25983	4.29164	4.32004			772	0.00191545	0.00139	0.00598	0.00284
	771.8	4.12347	4.26025	4.29168	4.32051			771.8	0.0019231	0.00142	0.00598	0.00289
	771.779	4.12351	4.26029	4.29209	4.32056			771.779	0.0019239	0.00142	0.00597	0.00289
	771.6	4.12384	4.26067	4.29235	4.32098			771.6	0.0019308	0.00144	0.00596	0.00293
	771.487	4.12405	4.2609	4.29255	4.32124			771.487	0.00193517	0.00146	0.00596	0.00296
	771.4	4.12421	4.26109	4.293	4.32145			771.4	0.00193854	0.00147	0.00595	0.00298
	771.2	4.12459	4.26151	4.29302	4.32192			771.2	0.00194632	0.00149	0.00595	0.00303
	771.195	4.12459	4.26152	4.29346	4.32193			771.195	0.00194651	0.00149	0.00594	0.00303
	771	4.12496	4.26193	4.29369	4.32239			771	0.00195414	0.00152	0.00594	0.00307
	770.903	4.12514	4.26213	4.29393	4.32262			770.903	0.00195794	0.00153	0.00593	0.0031
	770.8	4.12533	4.26235	4.29436	4.32286			770.8	0.00196201	0.00155	0.00593	0.00312
	770.612	4.12568	4.26275	4.29439	4.32331			770.612	0.00196946	0.00157	0.00593	0.00317
	770.6	4.12571	4.26277	4.29486	4.32334			770.6	0.00196993	0.00157	0.00592	0.00317
	770.4	4.12608	4.2632	4.29504	4.32381			770.4	0.00197789	0.0016	0.00592	0.00322
	770.321	4.12623	4.26337	4.29532	4.324			770.321	0.00198106	0.00161	0.00592	0.00324
	770.2	4.12646	4.26362	4.29572	4.32429			770.2	0.00198589	0.00163	0.00591	0.00327
	770.029	4.12678	4.26399	4.29579	4.32469			770.029	0.00199275	0.00165	0.00591	0.00331
	770	4.12684	4.26405	4.29626	4.32476			770	0.00199394	0.00165	0.00591	0.00332
	769.8	4.12721	4.26447	4.29641	4.32524			769.8	0.00200203	0.00168	0.00591	0.00337
	769.739	4.12733	4.2646	4.29673	4.32538			769.739	0.00200453	0.00169	0.00591	0.00338
	769.6	4.12759	4.2649	4.29709	4.32572			769.6	0.00201018	0.00171	0.00591	0.00342
	769.448	4.12788	4.26523	4.29721	4.32608			769.448	0.00201639	0.00173	0.00591	0.00346
	769.4	4.12797	4.26533	4.29768	4.32619			769.4	0.00201836	0.00174	0.00591	0.00347
	769.2	4.12835	4.26576	4.29778	4.32667			769.2	0.0020266	0.00176	0.00591	0.00352
	769.158	4.12843	4.26585	4.29816	4.32677			769.158	0.00202835	0.00177	0.00591	0.00353
	769	4.12873	4.26618	4.29847	4.32715			769	0.00203488	0.00179	0.00591	0.00357
	768.867	4.12898	4.26647	4.29863	4.32747			768.867	0.0020404	0.00181	0.00591	0.00361
	768.8	4.12911	4.26661	4.29911	4.32763			768.8	0.00204321	0.00182	0.00591	0.00363
	768.6	4.1295	4.26704	4.29917	4.32811			768.6	0.00205159	0.00185	0.00591	0.00368
	768.577	4.12954	4.26709	4.29959	4.32816			768.577	0.00205253	0.00185	0.00592	0.00369
	768.4	4.12988	4.26747	4.29986	4.32859			768.4	0.00206001	0.00188	0.00592	0.00373
	768.288	4.1301	4.26772	4.30007	4.32886			768.288	0.00206476	0.0019	0.00592	0.00376
	768.2	4.13026	4.26791	4.30055	4.32907			768.2	0.00206848	0.00191	0.00593	0.00379
	768	4.13065	4.26834	4.30056	4.32955			768	0.002077	0.00194	0.00593	0.00384
	767.998	4.13065	4.26834	4.30104	4.32956			767.998	0.00207708	0.00194	0.00594	0.00384
	767.8	4.13104	4.26877	4.30126	4.33004			767.8	0.00208558	0.00197	0.00594	0.0039
	767.709	4.13121	4.26897	4.30152	4.33026			767.709	0.0020895	0.00198	0.00595	0.00392
	767.6	4.13142	4.2692	4.30196	4.33052			767.6	0.0020942	0.002	0.00596	0.00395
	767.42	4.13177	4.2696	4.30201	4.33095			767.42	0.00210201	0.00203	0.00596	0.004
	767.4	4.13181	4.26964	4.30249	4.331			767.4	0.00210287	0.00203	0.00597	0.00401
	767.2	4.1322	4.27007	4.30266	4.33149			767.2	0.00211159	0.00206	0.00597	0.00406
	767.131	4.13233	4.27022	4.30298	4.33165			767.131	0.00211461	0.00207	0.00598	0.00408
	767	4.13259	4.27051	4.30336	4.33197			767	0.00212036	0.00209	0.00599	0.00412
	766.842	4.1329	4.27085	4.30346	4.33236			766.842	0.00212731	0.00212	0.00599	0.00416
	766.8	4.13298	4.27095	4.30395	4.33246			766.8	0.00212918	0.00212	0.00601	0.00418
	766.6	4.13337	4.27138	4.30407	4.33295			766.6	0.00213805	0.00215	0.00601	0.00423
	766.554	4.13346	4.27148	4.30444	4.33306			766.554	0.00214011	0.00216	0.00602	0.00425
	766.4	4.13376	4.27182	4.30477	4.33343			766.4	0.00214698	0.00219	0.00604	0.00429
	766.266	4.13402	4.27211	4.30493	4.33376			766.266	0.00215301	0.00221	0.00604	0.00433
	766.2	4.13415	4.27226	4.30542	4.33392			766.2	0.00215596	0.00222	0.00606	0.00435
	766	4.13455	4.2727	4.30548	4.33441			766	0.00216499	0.00225	0.00606	0.00441
	765.978	4.13459	4.27275	4.30591	4.33446			765.978	0.002166	0.00225	0.00608	0.00441
	765.8	4.13494	4.27314	4.30618	4.3349			765.8	0.00217407	0.00228	0.00609	0.00447
	765.69	4.13516	4.27338	4.30641	4.33517			765.69	0.00217909	0.0023	0.0061	0.0045
	765.6	4.13534	4.27358	4.30689	4.33539			765.6	0.0021832	0.00232	0.00612	0.00453
	765.402	4.13573	4.27401	4.3069	4.33588			765.402	0.00219229	0.00235	0.00612	0.00458
	765.4	4.13573	4.27402	4.30739	4.33588			765.4	0.00219239	0.00235	0.00614	0.00459
	765.2	4.13613	4.27446	4.3076	4.33637			765.2	0.00220164	0.00238	0.00615	0.00465
	765.115	4.1363	4.27465	4.30788	4.33658			765.115	0.00220559	0.0024	0.00616	0.00467
	765	4.13653	4.2749	4.30831	4.33686			765	0.00221093	0.00242	0.00618	0.00471
	764.828	4.13687	4.27529	4.30838	4.33729			764.828	0.00221898	0.00245	0.00618	0.00476
	764.8	4.13693	4.27535	4.30887	4.33736			764.8	0.00222028	0.00245	0.00621	0.00477
	764.6	4.13733	4.27579	4.30902	4.33785			764.6	0.00222969	0.00248	0.00622	0.00483
	764.541	4.13744	4.27592	4.30937	4.338			764.541	0.00223249	0.00249	0.00623	0.00485
	764.4	4.13773	4.27624	4.30973	4.33835			764.4	0.00223915	0.00252	0.00625	0.00489
	764.254	4.13802	4.27656	4.30987	4.33871			764.254	0.00224609	0.00254	0.00626	0.00494
	764.2	4.13813	4.27668	4.31036	4.33884			764.2	0.00224867	0.00255	0.00629	0.00495
	764	4.13853	4.27713	4.31044	4.33934			764	0.00225825	0.00259	0.00629	0.00502
	763.968	4.1386	4.2772	4.31086	4.33942			763.968	0.0022598	0.00259	0.00631	0.00503
	763.8	4.13893	4.27758	4.31115	4.33983			763.8	0.00226788	0.00262	0.00633	0.00508
	763.681	4.13917	4.27784	4.31136	4.34013			763.681	0.00227362	0.00265	0.00634	0.00512
	763.6	4.13934	4.27803	4.31186	4.34033			763.6	0.00227757	0.00266	0.00637	0.00515
	763.4	4.13974	4.27847	4.31187	4.34083			763.4	0.00228732	0.0027	0.00637	0.00521
	763.395	4.13975	4.27849	4.31235	4.34084			763.395	0.00228755	0.0027	0.0064	0.00521
	763.2	4.14015	4.27892	4.31258	4.34133			763.2	0.00229712	0.00273	0.00641	0.00527
	763.109	4.14033	4.27913	4.31285	4.34155			763.109	0.00230158	0.00275	0.00643	0.0053
	763	4.14056	4.27937	4.31329	4.34183			763	0.00230698	0.00277	0.00646	0.00534
	762.824	4.14091	4.27977	4.31335	4.34227			762.824	0.00231572	0.0028	0.00646	0.0054
	762.8	4.14096	4.27983	4.31385	4.34233			762.8	0.00231691	0.00281	0.00649	0.00541
	762.6	4.14137	4.28028	4.31401	4.34283			762.6	0.00232689	0.00284	0.0065	0.00547
	762.538	4.1415	4.28042	4.31436	4.34298			762.538	0.00232998	0.00285	0.00653	0.00549
	762.4	4.14178	4.28073	4.31472	4.34333			762.4	0.00233693	0.00288	0.00655	0.00554
	762.253	4.14208	4.28106	4.31486	4.3437			762.253	0.00234434	0.00291	0.00656	0.00559
	762.2	4.14219	4.28118	4.31536	4.34383			762.2	0.00234703	0.00292	0.00659	0.00561
	762	4.1426	4.28164	4.31544	4.34434			762	0.00235719	0.00296	0.0066	0.00567
	761.968	4.14267	4.28171	4.31586	4.34442			761.968	0.00235882	0.00296	0.00663	0.00569
	761.8	4.14302	4.28209	4.31616	4.34484			761.8	0.00236742	0.00299	0.00665	0.00574
	761.683	4.14326	4.28236	4.31637	4.34513			761.683	0.00237341	0.00302	0.00666	0.00578
	761.6	4.14343	4.28255	4.31687	4.34534			761.6	0.0023777	0.00303	0.0067	0.00581
	761.4	4.14384	4.28301	4.31687	4.34585			761.4	0.00238805	0.00307	0.0067	0.00588
	761.399	4.14385	4.28301	4.31737	4.34585			761.399	0.00238811	0.00307	0.00673	0.00588
	761.2	4.14426	4.28346	4.31759	4.34636			761.2	0.00239846	0.00311	0.00675	0.00595
	761.114	4.14444	4.28366	4.31788	4.34657			761.114	0.00240293	0.00313	0.00677	0.00598
	761	4.14467	4.28392	4.31831	4.34686			761	0.00240893	0.00315	0.0068	0.00602
	760.83	4.14503	4.28431	4.31838	4.34729			760.83	0.00241787	0.00318	0.00681	0.00608
	760.8	4.14509	4.28438	4.31889	4.34737			760.8	0.00241947	0.00319	0.00684	0.00609
	760.6	4.14551	4.28484	4.31903	4.34788			760.6	0.00243007	0.00323	0.00686	0.00616
	760.546	4.14562	4.28496	4.3194	4.34802			760.546	0.00243293	0.00324	0.00688	0.00618
	760.4	4.14593	4.2853	4.31975	4.34839			760.4	0.00244074	0.00327	0.00691	0.00624
	760.263	4.14622	4.28562	4.31991	4.34874			760.263	0.0024481	0.0033	0.00692	0.00628
	760.2	4.14635	4.28576	4.32041	4.3489			760.2	0.00245147	0.00331	0.00696	0.00631
	760	4.14677	4.28622	4.32047	4.34941			760	0.00246226	0.00335	0.00697	0.00638
	759.979	4.14681	4.28627	4.32092	4.34946			759.979	0.00246339	0.00336	0.007	0.00639
	759.8	4.14719	4.28669	4.32119	4.34992			759.8	0.00247312	0.00339	0.00702	0.00645
	759.696	4.14741	4.28693	4.32143	4.35019			759.696	0.00247881	0.00341	0.00704	0.00649
	759.6	4.14761	4.28715	4.32191	4.35043			759.6	0.00248405	0.00343	0.00708	0.00653
	759.413	4.14801	4.28758	4.32194	4.35091			759.413	0.00249434	0.00347	0.00708	0.0066
	759.4	4.14804	4.28761	4.32245	4.35095			759.4	0.00249504	0.00348	0.00712	0.0066
	759.2	4.14846	4.28808	4.32263	4.35146			759.2	0.00250611	0.00352	0.00714	0.00668
	759.13	4.14861	4.28824	4.32297	4.35164			759.13	0.00251	0.00353	0.00716	0.0067
	759	4.14889	4.28855	4.32336	4.35197			759	0.00251724	0.00356	0.0072	0.00675
	758.847	4.14921	4.2889	4.32348	4.35237			758.847	0.00252579	0.00359	0.00721	0.00681
	758.8	4.14932	4.28901	4.32399	4.35249			758.8	0.00252844	0.0036	0.00725	0.00683
	758.6	4.14974	4.28948	4.32408	4.35301			758.6	0.0025397	0.00365	0.00726	0.0069
	758.565	4.14982	4.28956	4.32451	4.3531			758.565	0.0025417	0.00365	0.00729	0.00692
	758.4	4.15017	4.28995	4.32481	4.35352			758.4	0.00255104	0.00369	0.00732	0.00698
	758.282	4.15042	4.29023	4.32502	4.35383			758.282	0.00255773	0.00372	0.00734	0.00703
	758.2	4.1506	4.29042	4.32553	4.35404			758.2	0.00256245	0.00373	0.00738	0.00706
	758	4.15103	4.29089	4.32554	4.35456			758	0.0025739	0.00378	0.00738	0.00713
	758	4.15103	4.29089	4.32605	4.35456			758	0.00257393	0.00378	0.00742	0.00713
	757.8	4.15146	4.29136	4.32626	4.35508			757.8	0.00258547	0.00382	0.00744	0.00721
	757.719	4.15164	4.29155	4.32657	4.35529			757.719	0.00259019	0.00384	0.00747	0.00724
	757.6	4.1519	4.29183	4.32699	4.3556			757.6	0.00259709	0.00387	0.00751	0.00729
	757.437	4.15225	4.29222	4.32709	4.35602			757.437	0.00260662	0.0039	0.00752	0.00736
	757.4	4.15233	4.29231	4.3276	4.35612			757.4	0.00260879	0.00391	0.00756	0.00737
	757.2	4.15276	4.29278	4.32772	4.35664			757.2	0.00262055	0.00396	0.00757	0.00745
	757.156	4.15286	4.29288	4.32812	4.35676			757.156	0.00262318	0.00397	0.00761	0.00747
	757	4.1532	4.29325	4.32845	4.35716			757	0.00263239	0.004	0.00764	0.00753
	756.874	4.15347	4.29355	4.32864	4.35749			756.874	0.00263987	0.00403	0.00765	0.00758
	756.8	4.15364	4.29373	4.32916	4.35769			756.8	0.00264431	0.00405	0.0077	0.00761
	756.6	4.15407	4.29421	4.32918	4.35821			756.6	0.00265629	0.0041	0.0077	0.00769
	756.593	4.15409	4.29422	4.32969	4.35823			756.593	0.00265669	0.0041	0.00775	0.0077
	756.4	4.15451	4.29468	4.32991	4.35874			756.4	0.00266836	0.00414	0.00777	0.00778
	756.313	4.15471	4.29489	4.33021	4.35897			756.313	0.00267365	0.00416	0.0078	0.00781
	756.2	4.15495	4.29516	4.33065	4.35926			756.2	0.00268049	0.00419	0.00784	0.00786
	756.032	4.15532	4.29556	4.33073	4.3597			756.032	0.00269075	0.00423	0.00785	0.00793
	756	4.15539	4.29564	4.33126	4.35979			756	0.00269271	0.00424	0.0079	0.00794
	755.8	4.15584	4.29612	4.33138	4.36032			755.8	0.002705	0.00428	0.00791	0.00802
	755.752	4.15594	4.29623	4.33178	4.36044			755.752	0.00270798	0.00429	0.00795	0.00804
	755.6	4.15628	4.2966	4.33212	4.36085			755.6	0.00271737	0.00433	0.00798	0.00811
	755.472	4.15656	4.29691	4.33231	4.36118			755.472	0.00272536	0.00436	0.008	0.00816
	755.4	4.15672	4.29708	4.33283	4.36137			755.4	0.00272982	0.00438	0.00805	0.00819
	755.2	4.15717	4.29756	4.33286	4.3619			755.2	0.00274234	0.00443	0.00805	0.00828
	755.192	4.15719	4.29758	4.33336	4.36193			755.192	0.00274287	0.00443	0.0081	0.00828
	755	4.15761	4.29805	4.33359	4.36244			755	0.00275495	0.00448	0.00812	0.00836
	754.912	4.15781	4.29826	4.33389	4.36267			754.912	0.00276053	0.0045	0.00815	0.0084
	754.8	4.15806	4.29853	4.33433	4.36297			754.8	0.00276763	0.00453	0.00819	0.00845
	754.632	4.15844	4.29894	4.33442	4.36341			754.632	0.00277833	0.00457	0.0082	0.00852
	754.6	4.15851	4.29902	4.33495	4.3635			754.6	0.0027804	0.00458	0.00826	0.00854
	754.4	4.15896	4.2995	4.33507	4.36403			754.4	0.00279325	0.00462	0.00827	0.00862
	754.353	4.15906	4.29962	4.33548	4.36416			754.353	0.00279628	0.00464	0.00831	0.00864
	754.2	4.15941	4.29999	4.33581	4.36457			754.2	0.00280618	0.00467	0.00834	0.00871
	754.074	4.15969	4.3003	4.33601	4.3649			754.074	0.00281437	0.00471	0.00836	0.00877
	754	4.15986	4.30048	4.33654	4.3651			754	0.00281919	0.00473	0.00842	0.0088
	753.8	4.16031	4.30096	4.33656	4.36564			753.8	0.00283228	0.00478	0.00842	0.00889
	753.795	4.16032	4.30098	4.33708	4.36565			753.795	0.00283261	0.00478	0.00847	0.00889
	753.6	4.16077	4.30145	4.3373	4.36617			753.6	0.00284546	0.00483	0.0085	0.00898
	753.516	4.16096	4.30166	4.33761	4.3664			753.516	0.002851	0.00485	0.00853	0.00901
	753.4	4.16122	4.30194	4.33805	4.36671			753.4	0.00285872	0.00488	0.00857	0.00907
	753.238	4.16159	4.30234	4.33815	4.36715			753.238	0.00286955	0.00492	0.00858	0.00914
	753.2	4.16168	4.30244	4.33868	4.36725			753.2	0.00287207	0.00493	0.00864	0.00916
	753	4.16213	4.30293	4.33879	4.36779			753	0.0028855	0.00498	0.00865	0.00925
	752.959	4.16223	4.30303	4.33922	4.3679			752.959	0.00288824	0.00499	0.0087	0.00927
	752.8	4.16259	4.30342	4.33954	4.36833			752.8	0.00289902	0.00504	0.00873	0.00934
	752.681	4.16286	4.30371	4.33976	4.36865			752.681	0.00290709	0.00507	0.00876	0.00939
	752.6	4.16305	4.30392	4.34029	4.36887			752.6	0.00291263	0.00509	0.00881	0.00943
	752.403	4.1635	4.3044	4.3403	4.3694			752.403	0.00292609	0.00514	0.00881	0.00952
	752.4	4.16351	4.30441	4.34084	4.36941			752.4	0.00292633	0.00514	0.00887	0.00952
	752.2	4.16397	4.30491	4.34104	4.36996			752.2	0.00294011	0.00519	0.00889	0.00962
	752.126	4.16414	4.30509	4.34138	4.37016			752.126	0.00294525	0.00521	0.00893	0.00965
	752	4.16443	4.3054	4.34179	4.3705			752	0.00295398	0.00525	0.00898	0.00971
	751.848	4.16479	4.30578	4.34192	4.37091			751.848	0.00296457	0.00529	0.00899	0.00978
	751.8	4.1649	4.3059	4.34246	4.37105			751.8	0.00296795	0.0053	0.00905	0.00981
	751.6	4.16536	4.3064	4.34254	4.37159			751.6	0.002982	0.00536	0.00906	0.0099
	751.571	4.16543	4.30647	4.34301	4.37167			751.571	0.00298405	0.00537	0.00911	0.00992
	751.4	4.16583	4.3069	4.3433	4.37214			751.4	0.00299615	0.00541	0.00915	0.01
	751.294	4.16608	4.30716	4.34355	4.37243			751.294	0.00300369	0.00544	0.00917	0.01005
	751.2	4.1663	4.3074	4.34405	4.37269			751.2	0.00301039	0.00547	0.00923	0.01009
	751.017	4.16672	4.30786	4.3441	4.37319			751.017	0.00302349	0.00552	0.00924	0.01018
	751	4.16676	4.3079	4.34464	4.37323			751	0.00302472	0.00552	0.0093	0.01019
	750.8	4.16723	4.3084	4.34481	4.37378			750.8	0.00303914	0.00558	0.00932	0.01029
	750.74	4.16737	4.30855	4.34519	4.37395			750.74	0.00304346	0.0056	0.00936	0.01032
	750.6	4.1677	4.30891	4.34557	4.37433			750.6	0.00305366	0.00564	0.00941	0.01038
	750.464	4.16802	4.30925	4.34574	4.37471			750.464	0.00306359	0.00567	0.00943	0.01045
	750.4	4.16817	4.30941	4.34629	4.37488			750.4	0.00306827	0.00569	0.00949	0.01048
	750.2	4.16865	4.30992	4.34632	4.37544			750.2	0.00308299	0.00575	0.00949	0.01058
	750.188	4.16868	4.30995	4.34684	4.37547			750.188	0.00308389	0.00575	0.00956	0.01059
	750	4.16912	4.31042	4.34708	4.37599			750	0.00309779	0.00581	0.00958	0.01068
	749.912	4.16933	4.31065	4.34739	4.37623			749.912	0.00310436	0.00583	0.00962	0.01073
	749.8	4.1696	4.31093	4.34785	4.37654			749.8	0.0031127	0.00586	0.00968	0.01078
	749.636	4.16999	4.31135	4.34795	4.377			749.636	0.003125	0.00591	0.00969	0.01086
	749.6	4.17007	4.31144	4.3485	4.3771			749.6	0.0031277	0.00592	0.00975	0.01088
	749.4	4.17055	4.31195	4.34861	4.37765			749.4	0.0031428	0.00598	0.00977	0.01098
	749.36	4.17064	4.31205	4.34905	4.37777			749.36	0.00314582	0.00599	0.00982	0.011
	749.2	4.17103	4.31246	4.34937	4.37821			749.2	0.00315801	0.00604	0.00986	0.01109
	749.085	4.1713	4.31275	4.34961	4.37853			749.085	0.00316681	0.00607	0.00989	0.01114
	749	4.17151	4.31297	4.35014	4.37877			749	0.00317331	0.0061	0.00996	0.01119
	748.81	4.17197	4.31346	4.35017	4.3793			748.81	0.00318798	0.00616	0.00996	0.01129
	748.8	4.17199	4.31348	4.35072	4.37933			748.8	0.00318871	0.00616	0.01003	0.01129
	748.6	4.17247	4.314	4.35091	4.37989			748.6	0.00320422	0.00622	0.01005	0.0114
	748.534	4.17263	4.31417	4.35128	4.38007			748.534	0.00320932	0.00624	0.0101	0.01143
	748.4	4.17295	4.31451	4.35167	4.38045			748.4	0.00321983	0.00628	0.01015	0.0115
	748.26	4.17329	4.31487	4.35184	4.38084			748.26	0.00323085	0.00632	0.01017	0.01157
	748.2	4.17344	4.31503	4.3524	4.38101			748.2	0.00323555	0.00634	0.01024	0.0116
	748	4.17392	4.31554	4.35244	4.38157			748	0.00325137	0.0064	0.01024	0.01171
	747.985	4.17396	4.31558	4.35296	4.38161			747.985	0.00325256	0.00641	0.01031	0.01172
	747.8	4.17441	4.31606	4.35321	4.38214			747.8	0.0032673	0.00646	0.01034	0.01182
	747.711	4.17463	4.31629	4.35353	4.38239			747.711	0.00327445	0.00649	0.01038	0.01186
	747.6	4.1749	4.31658	4.35399	4.3827			747.6	0.00328333	0.00653	0.01044	0.01192
	747.436	4.1753	4.317	4.35409	4.38316			747.436	0.00329653	0.00658	0.01046	0.01201
	747.4	4.17539	4.3171	4.35465	4.38327			747.4	0.00329947	0.00659	0.01053	0.01203
	747.2	4.17588	4.31762	4.35476	4.38383			747.2	0.00331572	0.00665	0.01054	0.01214
	747.162	4.17597	4.31772	4.35522	4.38394			747.162	0.00331879	0.00666	0.0106	0.01216
	747	4.17637	4.31814	4.35554	4.3844			747	0.00333208	0.00671	0.01065	0.01225
	746.889	4.17665	4.31843	4.35579	4.38472			746.889	0.00334125	0.00675	0.01068	0.01231
	746.8	4.17687	4.31866	4.35631	4.38497			746.8	0.00334855	0.00678	0.01075	0.01236
	746.615	4.17732	4.31915	4.35635	4.38549			746.615	0.00336389	0.00684	0.01076	0.01246
	746.6	4.17736	4.31919	4.35692	4.38554			746.6	0.00336513	0.00684	0.01083	0.01247
	746.4	4.17786	4.31971	4.35709	4.38611			746.4	0.00338182	0.0069	0.01085	0.01258
	746.341	4.178	4.31987	4.35749	4.38627			746.341	0.00338673	0.00692	0.01091	0.01261
	746.2	4.17835	4.32024	4.35787	4.38668			746.2	0.00339863	0.00697	0.01096	0.01269
	746.068	4.17868	4.32058	4.35806	4.38706			746.068	0.00340977	0.00701	0.01099	0.01276
	746	4.17885	4.32076	4.35864	4.38725			746	0.00341555	0.00703	0.01106	0.0128
	745.8	4.17935	4.32129	4.35865	4.38783			745.8	0.00343259	0.0071	0.01107	0.01291
	745.795	4.17936	4.32131	4.35921	4.38784			745.795	0.003433	0.0071	0.01114	0.01291
	745.6	4.17985	4.32182	4.35943	4.3884			745.6	0.00344974	0.00717	0.01117	0.01303
	745.522	4.18005	4.32203	4.35978	4.38862			745.522	0.00345643	0.00719	0.01122	0.01307
	745.4	4.18035	4.32235	4.36021	4.38898			745.4	0.00346701	0.00723	0.01128	0.01314
	745.25	4.18073	4.32275	4.36036	4.38941			745.25	0.00348006	0.00728	0.0113	0.01322
	745.2	4.18086	4.32288	4.36093	4.38955			745.2	0.0034844	0.0073	0.01138	0.01325
	745	4.18136	4.32342	4.361	4.39013			745	0.0035019	0.00737	0.01139	0.01337
	744.977	4.18142	4.32348	4.36151	4.39019			744.977	0.00350389	0.00737	0.01147	0.01338
	744.8	4.18187	4.32395	4.36178	4.39071			744.8	0.00351953	0.00743	0.0115	0.01348
	744.705	4.18211	4.3242	4.36209	4.39098			744.705	0.00352794	0.00746	0.01155	0.01354
	744.6	4.18237	4.32448	4.36257	4.39129			744.6	0.00353728	0.0075	0.01162	0.0136
	744.433	4.1828	4.32493	4.36267	4.39177			744.433	0.00355218	0.00756	0.01163	0.0137
	744.4	4.18288	4.32502	4.36325	4.39187			744.4	0.00355515	0.00757	0.01171	0.01372
	744.2	4.18339	4.32556	4.36336	4.39245			744.2	0.00357314	0.00764	0.01173	0.01383
	744.161	4.18349	4.32566	4.36383	4.39256			744.161	0.00357664	0.00765	0.0118	0.01386
	744	4.1839	4.32609	4.36415	4.39303			744	0.00359126	0.00771	0.01185	0.01395
	743.89	4.18419	4.32639	4.36441	4.39336			743.89	0.00360131	0.00774	0.01188	0.01402
	743.8	4.18442	4.32663	4.36494	4.39362			743.8	0.0036095	0.00778	0.01196	0.01407
	743.618	4.18488	4.32712	4.365	4.39415			743.618	0.0036262	0.00784	0.01197	0.01418
	743.6	4.18493	4.32717	4.36558	4.3942			743.6	0.00362787	0.00785	0.01206	0.01419
	743.4	4.18545	4.32771	4.36574	4.39479			743.4	0.00364637	0.00792	0.01208	0.01431
	743.347	4.18558	4.32786	4.36617	4.39494			743.347	0.0036513	0.00793	0.01214	0.01434
	743.2	4.18596	4.32826	4.36653	4.39538			743.2	0.003665	0.00799	0.0122	0.01443
	743.076	4.18628	4.32859	4.36675	4.39574			743.076	0.00367662	0.00803	0.01223	0.01451
	743	4.18648	4.3288	4.36733	4.39596			743	0.00368375	0.00806	0.01232	0.01455
	742.805	4.18699	4.32933	4.36734	4.39654			742.805	0.00370216	0.00813	0.01232	0.01467
	742.8	4.187	4.32934	4.36793	4.39655			742.8	0.00370264	0.00813	0.01241	0.01468
	742.6	4.18752	4.32989	4.36812	4.39714			742.6	0.00372166	0.0082	0.01244	0.0148
	742.534	4.18769	4.33007	4.36852	4.39734			742.534	0.00372792	0.00822	0.0125	0.01484
	742.4	4.18804	4.33044	4.36892	4.39774			742.4	0.00374081	0.00827	0.01256	0.01492
	742.264	4.1884	4.33081	4.36911	4.39814			742.264	0.00375391	0.00832	0.01259	0.01501
	742.2	4.18857	4.33098	4.3697	4.39833			742.2	0.00376009	0.00835	0.01268	0.01505
	742	4.18909	4.33153	4.36972	4.39892			742	0.00377951	0.00842	0.01268	0.01517
	741.994	4.18911	4.33155	4.3703	4.39894			741.994	0.00378012	0.00842	0.01277	0.01518
	741.8	4.18962	4.33208	4.37052	4.39952			741.8	0.00379907	0.00849	0.01281	0.0153
	741.724	4.18982	4.33229	4.37089	4.39974			741.724	0.00380657	0.00852	0.01287	0.01535
	741.6	4.19014	4.33263	4.37133	4.40011			741.6	0.00381877	0.00857	0.01293	0.01542
	741.454	4.19053	4.33304	4.37149	4.40055			741.454	0.00383325	0.00862	0.01296	0.01552
	741.4	4.19067	4.33319	4.37209	4.40071			741.4	0.0038386	0.00864	0.01305	0.01555
	741.2	4.1912	4.33374	4.37213	4.40131			741.2	0.00385858	0.00872	0.01306	0.01568
	741.184	4.19124	4.33379	4.37268	4.40136			741.184	0.00386016	0.00872	0.01315	0.01569
	741	4.19173	4.3343	4.37294	4.40191			741	0.00387869	0.00879	0.01319	0.01581
	740.915	4.19196	4.33453	4.37328	4.40216			740.915	0.00388731	0.00882	0.01324	0.01586
	740.8	4.19227	4.33485	4.37375	4.40251			740.8	0.00389895	0.00887	0.01332	0.01594
	740.645	4.19268	4.33528	4.37388	4.40297			740.645	0.00391471	0.00893	0.01334	0.01604
	740.6	4.1928	4.33541	4.37449	4.40311			740.6	0.00391935	0.00894	0.01344	0.01607
	740.4	4.19334	4.33597	4.37456	4.40371			740.4	0.0039399	0.00902	0.01345	0.0162
	740.376	4.1934	4.33603	4.37509	4.40378			740.376	0.00394234	0.00903	0.01354	0.01621
	740.2	4.19388	4.33653	4.37537	4.40432			740.2	0.0039606	0.0091	0.01358	0.01633
	740.107	4.19412	4.33679	4.37569	4.4046			740.107	0.00397022	0.00913	0.01364	0.01639
	740	4.19441	4.33709	4.37618	4.40492			740	0.00398144	0.00918	0.01372	0.01646
	739.839	4.19485	4.33754	4.3763	4.40541			739.839	0.00399835	0.00924	0.01373	0.01657
	739.8	4.19496	4.33765	4.3769	4.40553			739.8	0.00400243	0.00925	0.01383	0.01659
	739.6	4.1955	4.33822	4.37699	4.40614			739.6	0.00402357	0.00933	0.01385	0.01673
	739.57	4.19558	4.3383	4.37751	4.40623			739.57	0.00402672	0.00934	0.01394	0.01675
	739.4	4.19604	4.33878	4.37781	4.40675			739.4	0.00404487	0.00941	0.01399	0.01686
	739.302	4.19631	4.33906	4.37812	4.40704			739.302	0.00405535	0.00945	0.01404	0.01693
	739.2	4.19659	4.33935	4.37862	4.40736			739.2	0.00406632	0.00949	0.01412	0.01699
	739.034	4.19704	4.33982	4.37873	4.40786			739.034	0.00408424	0.00956	0.01414	0.01711
	739	4.19713	4.33991	4.37934	4.40797			739	0.00408792	0.00957	0.01424	0.01713
	738.8	4.19768	4.34048	4.37944	4.40858			738.8	0.00410967	0.00965	0.01426	0.01727
	738.766	4.19777	4.34058	4.37995	4.40868			738.766	0.00411338	0.00967	0.01435	0.01729
	738.6	4.19823	4.34105	4.38026	4.40919			738.6	0.00413159	0.00973	0.0144	0.0174
	738.498	4.19851	4.34134	4.38056	4.40951			738.498	0.00414279	0.00977	0.01445	0.01747
	738.4	4.19878	4.34162	4.38108	4.40981			738.4	0.00415366	0.00981	0.01454	0.01754
	738.231	4.19925	4.34211	4.38118	4.41033			738.231	0.00417246	0.00988	0.01456	0.01766
	738.2	4.19933	4.3422	4.38179	4.41042			738.2	0.0041759	0.0099	0.01466	0.01768
	738	4.19989	4.34277	4.38191	4.41104			738	0.00419829	0.00998	0.01468	0.01782
	737.963	4.19999	4.34287	4.38241	4.41115			737.963	0.00420239	0.00999	0.01477	0.01784
	737.8	4.20044	4.34334	4.38273	4.41166			737.8	0.00422085	0.01006	0.01483	0.01796
	737.696	4.20073	4.34364	4.38303	4.41198			737.696	0.0042326	0.0101	0.01488	0.01803
	737.6	4.201	4.34392	4.38356	4.41228			737.6	0.00424357	0.01014	0.01497	0.0181
	737.429	4.20147	4.34441	4.38365	4.41281			737.429	0.00426308	0.01022	0.01499	0.01822
	737.4	4.20156	4.3445	4.38427	4.4129			737.4	0.00426646	0.01023	0.0151	0.01824
	737.2	4.20212	4.34508	4.38439	4.41352			737.2	0.00428951	0.01031	0.01512	0.01838
	737.163	4.20222	4.34518	4.38489	4.41364			737.163	0.00429383	0.01033	0.01521	0.01841
	737	4.20268	4.34566	4.38521	4.41415			737	0.00431274	0.0104	0.01527	0.01853
	736.896	4.20297	4.34596	4.38551	4.41447			736.896	0.00432487	0.01044	0.01532	0.0186
	736.8	4.20324	4.34624	4.38605	4.41477			736.8	0.00433613	0.01048	0.01542	0.01867
	736.63	4.20372	4.34673	4.38614	4.4153			736.63	0.00435618	0.01055	0.01543	0.01879
	736.6	4.2038	4.34682	4.38676	4.4154			736.6	0.0043597	0.01057	0.01554	0.01882
	736.4	4.20437	4.3474	4.38688	4.41602			736.4	0.00438344	0.01065	0.01557	0.01896
	736.364	4.20447	4.34751	4.38739	4.41614			736.364	0.00438778	0.01067	0.01566	0.01899
	736.2	4.20494	4.34799	4.38771	4.41665			736.2	0.00440736	0.01074	0.01572	0.01911
	736.098	4.20523	4.34829	4.38802	4.41698			736.098	0.00441966	0.01078	0.01577	0.01918
	736	4.20551	4.34858	4.38855	4.41728			736	0.00443145	0.01083	0.01587	0.01925
	735.832	4.20599	4.34907	4.38865	4.41781			735.832	0.00445184	0.0109	0.01589	0.01938
	735.8	4.20608	4.34917	4.38928	4.41791			735.8	0.00445572	0.01092	0.016	0.0194
	735.6	4.20665	4.34975	4.38939	4.41855			735.6	0.00448017	0.011	0.01602	0.01955
	735.566	4.20675	4.34985	4.38991	4.41865			735.566	0.00448431	0.01102	0.01612	0.01958
	735.4	4.20722	4.35035	4.39022	4.41918			735.4	0.00450481	0.01109	0.01618	0.0197
	735.301	4.20751	4.35064	4.39054	4.4195			735.301	0.00451708	0.01114	0.01624	0.01977
	735.2	4.2078	4.35094	4.39107	4.41982			735.2	0.00452962	0.01118	0.01634	0.01985
	735.036	4.20827	4.35143	4.39118	4.42034			735.036	0.00455015	0.01125	0.01636	0.01997
	735	4.20838	4.35153	4.39181	4.42045			735	0.00455462	0.01127	0.01648	0.02
	734.8	4.20896	4.35213	4.39191	4.42109			734.8	0.00457981	0.01136	0.01649	0.02015
	734.771	4.20904	4.35221	4.39245	4.42118			734.771	0.00458352	0.01137	0.0166	0.02018
	734.6	4.20954	4.35272	4.39275	4.42173			734.6	0.00460519	0.01145	0.01665	0.02031
	734.506	4.20981	4.353	4.39309	4.42203			734.506	0.0046172	0.01149	0.01672	0.02038
	734.4	4.21012	4.35332	4.3936	4.42237			734.4	0.00463076	0.01154	0.01681	0.02046
	734.241	4.21058	4.3538	4.39373	4.42288			734.241	0.00465119	0.01162	0.01684	0.02058
	734.2	4.2107	4.35392	4.39437	4.42301			734.2	0.00465651	0.01164	0.01696	0.02061
	734	4.21129	4.35452	4.39444	4.42366			734	0.00468247	0.01173	0.01698	0.02077
	733.977	4.21136	4.35459	4.39501	4.42373			733.977	0.00468549	0.01174	0.01708	0.02079
	733.8	4.21188	4.35512	4.39529	4.4243			733.8	0.00470862	0.01182	0.01714	0.02092
	733.713	4.21213	4.35539	4.39566	4.42458			733.713	0.00472011	0.01186	0.01721	0.02099
	733.6	4.21246	4.35573	4.39614	4.42495			733.6	0.00473496	0.01191	0.0173	0.02108
	733.448	4.21291	4.35618	4.3963	4.42544			733.448	0.00475505	0.01198	0.01733	0.0212
	733.4	4.21306	4.35633	4.39695	4.42559			733.4	0.00476151	0.01201	0.01746	0.02124
	733.2	4.21365	4.35694	4.397	4.42624			733.2	0.00478825	0.0121	0.01747	0.0214
	733.185	4.21369	4.35698	4.39759	4.42629			733.185	0.00479032	0.01211	0.01759	0.02141
	733	4.21424	4.35755	4.39785	4.42689			733	0.0048152	0.0122	0.01764	0.02156
	732.921	4.21448	4.35779	4.39824	4.42715			732.921	0.00482591	0.01223	0.01772	0.02162
	732.8	4.21484	4.35815	4.39871	4.42755			732.8	0.00484236	0.01229	0.01781	0.02172
	732.657	4.21526	4.35859	4.39889	4.42801			732.657	0.00486183	0.01236	0.01784	0.02183
	732.6	4.21543	4.35877	4.39955	4.4282			732.6	0.00486972	0.01239	0.01797	0.02188
	732.4	4.21603	4.35938	4.39956	4.42885			732.4	0.00489729	0.01248	0.01798	0.02204
	732.394	4.21605	4.3594	4.4002	4.42887			732.394	0.00489809	0.01249	0.0181	0.02204
	732.2	4.21663	4.35999	4.40042	4.42951			732.2	0.00492507	0.01258	0.01815	0.0222
	732.131	4.21684	4.3602	4.40085	4.42974			732.131	0.00493469	0.01262	0.01824	0.02226
	732	4.21724	4.36061	4.40129	4.43017			732	0.00495306	0.01268	0.01832	0.02237
	731.868	4.21764	4.36101	4.40151	4.4306			731.868	0.00497163	0.01274	0.01837	0.02247
	731.8	4.21784	4.36122	4.40215	4.43083			731.8	0.00498127	0.01278	0.0185	0.02253
	731.605	4.21843	4.36182	4.40217	4.43147			731.605	0.00500892	0.01287	0.0185	0.02269
	731.6	4.21845	4.36184	4.40283	4.43149			731.6	0.00500969	0.01288	0.01863	0.0227
	731.4	4.21906	4.36246	4.40301	4.43215			731.4	0.00503834	0.01298	0.01867	0.02286
	731.343	4.21923	4.36264	4.40349	4.43234			731.343	0.00504656	0.013	0.01877	0.02291
	731.2	4.21967	4.36308	4.40388	4.43281			731.2	0.0050672	0.01308	0.01885	0.02303
	731.08	4.22003	4.36345	4.40415	4.43321			731.08	0.00508455	0.01314	0.0189	0.02313
	731	4.22028	4.36371	4.40475	4.43348			731	0.00509629	0.01318	0.01903	0.0232
	730.818	4.22083	4.36427	4.40481	4.43408			730.818	0.00512291	0.01327	0.01904	0.02335
	730.8	4.22089	4.36433	4.40547	4.43414			730.8	0.0051256	0.01328	0.01918	0.02337
	730.6	4.22151	4.36496	4.40562	4.43481			730.6	0.00515514	0.01338	0.01921	0.02354
	730.556	4.22164	4.36509	4.40614	4.43496			730.556	0.00516162	0.0134	0.01932	0.02357
	730.4	4.22212	4.36558	4.40649	4.43548			730.4	0.00518491	0.01348	0.01939	0.02371
	730.295	4.22245	4.36591	4.40681	4.43583			730.295	0.0052007	0.01354	0.01946	0.0238
	730.2	4.22274	4.36621	4.40737	4.43615			730.2	0.00521491	0.01358	0.01957	0.02388
	730.033	4.22326	4.36674	4.40748	4.43671			730.033	0.00524015	0.01367	0.0196	0.02402
	730	4.22336	4.36684	4.40815	4.43682			730	0.00524515	0.01369	0.01974	0.02405
	729.8	4.22398	4.36747	4.40824	4.4375			729.8	0.00527562	0.01379	0.01976	0.02422
	729.772	4.22407	4.36756	4.40882	4.43759			729.772	0.00527998	0.01381	0.01988	0.02425
	729.6	4.22461	4.36811	4.40912	4.43817			729.6	0.00530633	0.0139	0.01994	0.0244
	729.51	4.22489	4.36839	4.40949	4.43848			729.51	0.00532018	0.01394	0.02002	0.02448
	729.4	4.22523	4.36874	4.41	4.43885			729.4	0.00533728	0.014	0.02013	0.02457
	729.249	4.22571	4.36922	4.41017	4.43936			729.249	0.00536077	0.01408	0.02017	0.02471
	729.2	4.22586	4.36938	4.41084	4.43953			729.2	0.00536848	0.01411	0.02031	0.02475
	729	4.22649	4.37002	4.41088	4.44021			729	0.00539992	0.01421	0.02032	0.02493
	728.988	4.22653	4.37006	4.41152	4.44025			728.988	0.00540175	0.01422	0.02046	0.02494
	728.8	4.22712	4.37066	4.41176	4.44089			728.8	0.00543161	0.01432	0.02051	0.02511
	728.728	4.22735	4.37089	4.4122	4.44114			728.728	0.00544312	0.01436	0.02061	0.02517
	728.6	4.22776	4.3713	4.41265	4.44158			728.6	0.00546355	0.01443	0.0207	0.02529
	728.467	4.22818	4.37173	4.41288	4.44203			728.467	0.00548488	0.0145	0.02075	0.02541
	728.4	4.22839	4.37194	4.41354	4.44226			728.4	0.00549574	0.01454	0.0209	0.02547
	728.207	4.22901	4.37257	4.41356	4.44292			728.207	0.00552705	0.01464	0.0209	0.02564
	728.2	4.22903	4.37259	4.41424	4.44295			728.2	0.00552819	0.01465	0.02105	0.02565
	728	4.22967	4.37324	4.41443	4.44364			728	0.00556089	0.01476	0.02109	0.02583
	727.947	4.22984	4.37341	4.41493	4.44382			727.947	0.00556962	0.01478	0.0212	0.02588
	727.8	4.23031	4.37389	4.41532	4.44433			727.8	0.00559385	0.01487	0.02129	0.02601
	727.687	4.23067	4.37425	4.41562	4.44472			727.687	0.00561261	0.01493	0.02135	0.02612
	727.6	4.23095	4.37454	4.41621	4.44502			727.6	0.00562708	0.01498	0.02149	0.0262
	727.427	4.23151	4.3751	4.41631	4.44562			727.427	0.00565601	0.01507	0.02151	0.02636
	727.4	4.2316	4.37519	4.417	4.44571			727.4	0.00566058	0.01509	0.02166	0.02638
	727.2	4.23225	4.37584	4.41711	4.44641			727.2	0.00569434	0.0152	0.02168	0.02657
	727.168	4.23235	4.37595	4.41769	4.44652			727.168	0.00569983	0.01522	0.02181	0.0266
	727	4.2329	4.3765	4.418	4.4471			727	0.00572837	0.01531	0.02189	0.02675
	726.908	4.23319	4.3768	4.41838	4.44742			726.908	0.00574407	0.01536	0.02197	0.02684
	726.8	4.23355	4.37715	4.4189	4.4478			726.8	0.00576268	0.01543	0.02209	0.02694
	726.649	4.23404	4.37765	4.41907	4.44833			726.649	0.00578875	0.01551	0.02213	0.02709
	726.6	4.2342	4.37781	4.41977	4.4485			726.6	0.00579726	0.01554	0.02228	0.02713
	726.4	4.23486	4.37847	4.41981	4.4492			726.4	0.00583212	0.01565	0.02229	0.02732
	726.39	4.23489	4.37851	4.42047	4.44924			726.39	0.00583386	0.01566	0.02244	0.02733
	726.2	4.23551	4.37914	4.42071	4.44991			726.2	0.00586726	0.01577	0.0225	0.02751
	726.131	4.23574	4.37936	4.42117	4.45015			726.131	0.00587941	0.01581	0.0226	0.02758
	726	4.23617	4.3798	4.42162	4.45061			726	0.00590269	0.01589	0.0227	0.02771
	725.873	4.23659	4.38022	4.42187	4.45106			725.873	0.0059254	0.01596	0.02276	0.02783
	725.8	4.23683	4.38047	4.42252	4.45132			725.8	0.0059384	0.016	0.02291	0.0279
	725.614	4.23745	4.38109	4.42257	4.45198			725.614	0.00597185	0.01611	0.02292	0.02808
	725.6	4.2375	4.38113	4.42328	4.45203			725.6	0.00597441	0.01612	0.02309	0.02809
	725.4	4.23816	4.3818	4.42343	4.45274			725.4	0.00601071	0.01624	0.02312	0.02829
	725.356	4.23831	4.38195	4.42398	4.4529			725.356	0.00601875	0.01626	0.02325	0.02833
	725.2	4.23883	4.38247	4.42435	4.45345			725.2	0.0060473	0.01636	0.02333	0.02848
	725.098	4.23917	4.38282	4.42469	4.45382			725.098	0.00606611	0.01642	0.02342	0.02859
	725	4.2395	4.38315	4.42526	4.45417			725	0.00608419	0.01648	0.02355	0.02868
	724.84	4.24004	4.38369	4.4254	4.45474			724.84	0.00611394	0.01657	0.02358	0.02884
	724.8	4.24017	4.38382	4.42611	4.45488			724.8	0.00612139	0.0166	0.02375	0.02888
	724.6	4.24084	4.3845	4.42618	4.4556			724.6	0.00615889	0.01672	0.02376	0.02908
	724.582	4.2409	4.38456	4.42683	4.45566			724.582	0.00616224	0.01673	0.02392	0.0291
	724.4	4.24152	4.38518	4.42709	4.45632			724.4	0.0061967	0.01684	0.02398	0.02928
	724.325	4.24177	4.38543	4.42754	4.45659			724.325	0.00621101	0.01688	0.02408	0.02936
	724.2	4.2422	4.38586	4.42802	4.45704			724.2	0.00623482	0.01696	0.0242	0.02948
	724.067	4.24265	4.38631	4.42826	4.45752			724.067	0.00626028	0.01704	0.02425	0.02962
	724	4.24288	4.38654	4.42894	4.45776			724	0.00627326	0.01708	0.02442	0.02969
	723.81	4.24353	4.38719	4.42897	4.45845			723.81	0.00631003	0.0172	0.02443	0.02988
	723.8	4.24356	4.38722	4.42969	4.45849			723.8	0.00631201	0.01721	0.0246	0.02989
	723.6	4.24424	4.38791	4.42986	4.45922			723.6	0.00635108	0.01733	0.02464	0.0301
	723.553	4.24441	4.38807	4.43042	4.45939			723.553	0.00636027	0.01736	0.02477	0.03014
	723.4	4.24493	4.3886	4.43079	4.45995			723.4	0.00639048	0.01746	0.02486	0.0303
	723.296	4.24529	4.38895	4.43114	4.46032			723.296	0.00641102	0.01752	0.02495	0.03041
	723.2	4.24562	4.38929	4.43172	4.46068			723.2	0.00643021	0.01758	0.02509	0.03051
	723.04	4.24617	4.38984	4.43187	4.46126			723.04	0.00646227	0.01768	0.02512	0.03068
	723	4.24631	4.38998	4.43259	4.46141			723	0.00647027	0.01771	0.0253	0.03072
	722.8	4.247	4.39067	4.43265	4.46214			722.8	0.00651066	0.01784	0.02531	0.03093
	722.783	4.24706	4.39073	4.43332	4.46221			722.783	0.00651403	0.01785	0.02548	0.03094
	722.6	4.2477	4.39137	4.43359	4.46288			722.6	0.00655139	0.01796	0.02554	0.03114
	722.527	4.24795	4.39162	4.43405	4.46315			722.527	0.00656632	0.01801	0.02565	0.03122
	722.4	4.2484	4.39207	4.43452	4.46362			722.4	0.00659246	0.01809	0.02577	0.03135
	722.271	4.24885	4.39252	4.43478	4.4641			722.271	0.00661912	0.01818	0.02583	0.03149
	722.2	4.2491	4.39277	4.43546	4.46436			722.2	0.00663388	0.01822	0.026	0.03156
	722.015	4.24975	4.39342	4.43552	4.46505			722.015	0.00667246	0.01834	0.02601	0.03176
	722	4.2498	4.39347	4.43625	4.4651			722	0.00667564	0.01835	0.0262	0.03178
	721.8	4.2505	4.39417	4.4364	4.46585			721.8	0.00671776	0.01848	0.02623	0.03199
	721.759	4.25065	4.39432	4.43699	4.466			721.759	0.00672634	0.01851	0.02638	0.03204
	721.6	4.25121	4.39488	4.43735	4.4666			721.6	0.00676023	0.01862	0.02647	0.03221
	721.504	4.25155	4.39522	4.43773	4.46695			721.504	0.00678076	0.01868	0.02656	0.03232
	721.4	4.25192	4.39559	4.43829	4.46734			721.4	0.00680307	0.01875	0.0267	0.03243
	721.249	4.25246	4.39612	4.43847	4.46791			721.249	0.00683574	0.01885	0.02675	0.03259
	721.2	4.25263	4.3963	4.43922	4.46809			721.2	0.00684626	0.01888	0.02694	0.03265
	721	4.25335	4.39701	4.43924	4.46885			721	0.00688983	0.01902	0.02694	0.03287
	720.993	4.25337	4.39703	4.43996	4.46887			720.993	0.00689127	0.01902	0.02712	0.03288
	720.8	4.25406	4.39772	4.44019	4.4696			720.8	0.00693376	0.01915	0.02718	0.03309
	720.738	4.25428	4.39794	4.44071	4.46984			720.738	0.00694736	0.01919	0.02731	0.03316
	720.6	4.25478	4.39844	4.44115	4.47036			720.6	0.00697807	0.01929	0.02742	0.03331
	720.484	4.2552	4.39886	4.44146	4.4708			720.484	0.00700403	0.01937	0.0275	0.03344
	720.4	4.2555	4.39916	4.4421	4.47112			720.4	0.00702276	0.01942	0.02767	0.03354
	720.229	4.25612	4.39977	4.44221	4.47177			720.229	0.00706127	0.01954	0.0277	0.03373
	720.2	4.25622	4.39988	4.44297	4.47188			720.2	0.00706783	0.01956	0.02789	0.03376
	720	4.25695	4.4006	4.44306	4.47264			720	0.00711329	0.0197	0.02791	0.03399
	719.975	4.25704	4.40069	4.44372	4.47274			719.975	0.0071191	0.01972	0.02808	0.03402
	719.8	4.25768	4.40132	4.44402	4.47341			719.8	0.00715914	0.01984	0.02816	0.03422
	719.72	4.25797	4.40161	4.44448	4.47371			719.72	0.00717752	0.01989	0.02828	0.03431
	719.6	4.25841	4.40205	4.44499	4.47418			719.6	0.00720539	0.01998	0.02841	0.03445
	719.466	4.2589	4.40254	4.44524	4.47469			719.466	0.00723654	0.02007	0.02847	0.0346
	719.4	4.25914	4.40278	4.44595	4.47495			719.4	0.00725203	0.02012	0.02866	0.03468
	719.212	4.25983	4.40346	4.446	4.47567			719.212	0.00729617	0.02025	0.02867	0.0349
	719.2	4.25988	4.40351	4.44676	4.47572			719.2	0.00729908	0.02026	0.02887	0.03491
	719	4.26061	4.40424	4.44692	4.47649			719	0.00734654	0.0204	0.02891	0.03514
	718.959	4.26077	4.40439	4.44753	4.47665			718.959	0.00735641	0.02043	0.02907	0.03519
	718.8	4.26135	4.40498	4.44789	4.47727			718.8	0.0073944	0.02054	0.02916	0.03538
	718.705	4.26171	4.40533	4.4483	4.47764			718.705	0.00741728	0.02061	0.02927	0.03549
	718.6	4.2621	4.40572	4.44887	4.47805			718.6	0.00744269	0.02069	0.02942	0.03561
	718.452	4.26265	4.40626	4.44907	4.47863			718.452	0.00747877	0.0208	0.02947	0.03579
	718.4	4.26284	4.40646	4.44984	4.47883			718.4	0.0074914	0.02083	0.02968	0.03585
	718.2	4.26359	4.4072	4.44984	4.47961			718.2	0.00754053	0.02098	0.02968	0.03609
	718.198	4.26359	4.4072	4.45061	4.47962			718.198	0.00754091	0.02098	0.02988	0.03609
	718	4.26434	4.40794	4.45082	4.4804			718	0.0075901	0.02113	0.02994	0.03633
	717.945	4.26454	4.40815	4.45139	4.48061			717.945	0.00760369	0.02117	0.03009	0.03639
	717.8	4.26509	4.40869	4.4518	4.48119			717.8	0.00764009	0.02127	0.0302	0.03657
	717.693	4.2655	4.40909	4.45216	4.48161			717.693	0.00766712	0.02135	0.0303	0.0367
	717.6	4.26585	4.40944	4.45279	4.48198			717.6	0.00769053	0.02142	0.03046	0.03681
	717.44	4.26645	4.41004	4.45294	4.48261			717.44	0.00773121	0.02154	0.0305	0.03701
	717.4	4.26661	4.41019	4.45373	4.48277			717.4	0.00774142	0.02157	0.03072	0.03706
	717.2	4.26737	4.41094	4.45378	4.48356			717.2	0.00779275	0.02172	0.03073	0.0373
	717.187	4.26741	4.41099	4.45451	4.48361			717.187	0.00779598	0.02173	0.03093	0.03732
	717	4.26813	4.4117	4.45477	4.48436			717	0.00784454	0.02187	0.031	0.03755
	716.935	4.26838	4.41194	4.4553	4.48462			716.935	0.00786142	0.02192	0.03114	0.03763
	716.8	4.26889	4.41246	4.45576	4.48516			716.8	0.00789679	0.02203	0.03126	0.0378
	716.683	4.26934	4.4129	4.45609	4.48563			716.683	0.00792755	0.02211	0.03135	0.03794
	716.6	4.26966	4.41322	4.45675	4.48596			716.6	0.0079495	0.02218	0.03154	0.03805
	716.431	4.27031	4.41386	4.45688	4.48664			716.431	0.00799437	0.02231	0.03157	0.03826
	716.4	4.27043	4.41398	4.45767	4.48677			716.4	0.00800268	0.02233	0.03179	0.0383
	716.2	4.27121	4.41475	4.45775	4.48757			716.2	0.00805634	0.02249	0.03181	0.03855
	716.179	4.27129	4.41483	4.45847	4.48766			716.179	0.0080619	0.0225	0.032	0.03858
	716	4.27198	4.41551	4.45875	4.48838			716	0.00811048	0.02264	0.03208	0.03881
	715.928	4.27227	4.41579	4.45926	4.48868			715.928	0.00813015	0.0227	0.03222	0.0389
	715.8	4.27276	4.41628	4.45976	4.48919			715.8	0.0081651	0.0228	0.03236	0.03906
	715.676	4.27325	4.41676	4.46006	4.4897			715.676	0.00819911	0.0229	0.03245	0.03922
	715.6	4.27355	4.41706	4.46077	4.49001			715.6	0.00822021	0.02296	0.03264	0.03932
	715.425	4.27423	4.41774	4.46087	4.49072			715.425	0.00826881	0.0231	0.03267	0.03955
	715.4	4.27433	4.41783	4.46167	4.49083			715.4	0.00827582	0.02312	0.03289	0.03958
	715.2	4.27512	4.41861	4.46178	4.49165			715.2	0.00833193	0.02328	0.03292	0.03984
	715.174	4.27522	4.41871	4.46248	4.49175			715.174	0.00833925	0.0233	0.03312	0.03987
	715	4.27591	4.41939	4.46279	4.49247			715	0.00838855	0.02344	0.0332	0.0401
	714.923	4.27621	4.41969	4.46329	4.49278			714.923	0.00841044	0.0235	0.03334	0.0402
	714.8	4.2767	4.42017	4.46381	4.49329			714.8	0.00844568	0.0236	0.03349	0.04037
	714.672	4.27721	4.42067	4.4641	4.49382			714.672	0.00848239	0.0237	0.03357	0.04053
	714.6	4.2775	4.42096	4.46483	4.49412			714.6	0.00850333	0.02376	0.03378	0.04063
	714.422	4.27821	4.42166	4.46491	4.49486			714.422	0.0085551	0.02391	0.0338	0.04087
	714.4	4.27829	4.42175	4.46573	4.49495			714.4	0.00856151	0.02393	0.03403	0.0409
	714.2	4.2791	4.42254	4.46585	4.49578			714.2	0.00862022	0.02409	0.03407	0.04117
	714.172	4.27921	4.42265	4.46655	4.4959			714.172	0.0086286	0.02411	0.03426	0.0412
	714	4.2799	4.42333	4.46687	4.49662			714	0.00867946	0.02426	0.03436	0.04144
	713.921	4.28022	4.42364	4.46737	4.49695			713.921	0.00870289	0.02432	0.0345	0.04154
	713.8	4.28071	4.42413	4.4679	4.49746			713.8	0.00873924	0.02442	0.03465	0.04171
	713.671	4.28123	4.42464	4.4682	4.498			713.671	0.00877798	0.02453	0.03473	0.04188
	713.6	4.28152	4.42493	4.46893	4.4983			713.6	0.00879958	0.02459	0.03495	0.04198
	713.422	4.28224	4.42564	4.46902	4.49905			713.422	0.00885388	0.02474	0.03497	0.04223
	713.4	4.28233	4.42573	4.46985	4.49914			713.4	0.00886047	0.02476	0.03521	0.04226
	713.2	4.28314	4.42653	4.46997	4.49999			713.2	0.00892192	0.02493	0.03524	0.04253
	713.172	4.28326	4.42664	4.47068	4.5001			713.172	0.0089306	0.02496	0.03545	0.04257
	713	4.28396	4.42734	4.47101	4.50083			713	0.00898393	0.0251	0.03554	0.04281
	712.922	4.28428	4.42765	4.47152	4.50116			712.922	0.00900815	0.02517	0.03569	0.04292
	712.8	4.28479	4.42815	4.47205	4.50169			712.8	0.00904653	0.02528	0.03585	0.04309
	712.673	4.28531	4.42866	4.47235	4.50223			712.673	0.00908654	0.02539	0.03593	0.04327
	712.6	4.28561	4.42896	4.47309	4.50254			712.6	0.0091097	0.02545	0.03615	0.04337
	712.424	4.28634	4.42967	4.47319	4.50329			712.424	0.00916579	0.0256	0.03618	0.04362
	712.4	4.28644	4.42977	4.47403	4.5034			712.4	0.00917346	0.02562	0.03643	0.04366
	712.2	4.28727	4.43059	4.47414	4.50426			712.2	0.00923781	0.0258	0.03646	0.04394
	712.175	4.28737	4.43069	4.47488	4.50437			712.175	0.0092459	0.02582	0.03667	0.04398
	712	4.2881	4.43141	4.47519	4.50512			712	0.00930277	0.02598	0.03676	0.04423
	711.926	4.28841	4.43171	4.47572	4.50544			711.926	0.00932688	0.02604	0.03692	0.04433
	711.8	4.28894	4.43223	4.47624	4.50599			711.8	0.00936833	0.02615	0.03708	0.04452
	711.678	4.28945	4.43274	4.47657	4.50652			711.678	0.00940876	0.02626	0.03717	0.04469
	711.6	4.28978	4.43306	4.4773	4.50686			711.6	0.00943451	0.02633	0.03739	0.04481
	711.429	4.2905	4.43377	4.47743	4.5076			711.429	0.00949153	0.02649	0.03743	0.04506
	711.4	4.29062	4.43389	4.47828	4.50773			711.4	0.00950131	0.02651	0.03768	0.0451
	711.2	4.29147	4.43472	4.47836	4.5086			711.2	0.00956874	0.02669	0.0377	0.04539
	711.181	4.29155	4.4348	4.47914	4.50869			711.181	0.00957521	0.02671	0.03794	0.04542
	711	4.29232	4.43555	4.47943	4.50948			711	0.00963681	0.02688	0.03802	0.04569
	710.933	4.2926	4.43584	4.48	4.50978			710.933	0.00965982	0.02694	0.03819	0.04579
	710.8	4.29317	4.43639	4.48049	4.51036			710.8	0.00970552	0.02706	0.03834	0.04599
	710.685	4.29366	4.43688	4.48086	4.51087			710.685	0.00974536	0.02717	0.03845	0.04616
	710.6	4.29402	4.43723	4.48157	4.51125			710.6	0.00977488	0.02725	0.03867	0.04629
	710.437	4.29472	4.43792	4.48173	4.51197			710.437	0.00983185	0.0274	0.03871	0.04653
	710.4	4.29488	4.43808	4.4826	4.51213			710.4	0.00984491	0.02743	0.03898	0.04659
	710.2	4.29574	4.43892	4.48264	4.51302			710.2	0.0099156	0.02762	0.03899	0.04689
	710.19	4.29579	4.43897	4.48347	4.51307			710.19	0.0099193	0.02763	0.03924	0.04691
	710	4.29661	4.43977	4.48372	4.51392			710	0.00998696	0.02781	0.03932	0.0472
	709.942	4.29686	4.44002	4.48434	4.51418			709.942	0.0100077	0.02786	0.03951	0.04729
	709.8	4.29748	4.44062	4.4848	4.51481			709.8	0.010059	0.028	0.03965	0.04751
	709.695	4.29794	4.44107	4.48522	4.51529			709.695	0.0100971	0.0281	0.03978	0.04767
	709.6	4.29835	4.44148	4.48589	4.51571			709.6	0.0101317	0.02819	0.03998	0.04782
	709.448	4.29901	4.44213	4.4861	4.5164			709.448	0.0101875	0.02834	0.04004	0.04805
	709.4	4.29922	4.44234	4.48698	4.51662			709.4	0.0102052	0.02838	0.04031	0.04813
	709.201	4.3001	4.4432	4.48698	4.51752			709.201	0.010279	0.02858	0.04032	0.04844
	709.2	4.3001	4.4432	4.48787	4.51752			709.2	0.0102793	0.02858	0.04059	0.04844
	709	4.30098	4.44406	4.48807	4.51843			709	0.0103542	0.02877	0.04065	0.04876
	708.954	4.30119	4.44426	4.48876	4.51864			708.954	0.0103714	0.02882	0.04086	0.04883
	708.8	4.30187	4.44493	4.48917	4.51934			708.8	0.0104298	0.02897	0.04099	0.04907
	708.708	4.30228	4.44533	4.48965	4.51977			708.708	0.0104649	0.02906	0.04114	0.04922
	708.6	4.30276	4.4458	4.49027	4.52026			708.6	0.0105061	0.02917	0.04133	0.04939
	708.461	4.30337	4.44641	4.49054	4.5209			708.461	0.0105594	0.0293	0.04142	0.04962
	708.4	4.30365	4.44668	4.49137	4.52118			708.4	0.0105832	0.02937	0.04168	0.04972
	708.215	4.30448	4.44749	4.49144	4.52203			708.215	0.010655	0.02955	0.0417	0.05002
	708.2	4.30454	4.44756	4.49234	4.5221			708.2	0.010661	0.02957	0.04198	0.05004
	708	4.30544	4.44844	4.49248	4.52303			708	0.0107396	0.02977	0.04203	0.05037
	707.969	4.30558	4.44857	4.49324	4.52317			707.969	0.0107517	0.0298	0.04227	0.05042
	707.8	4.30634	4.44932	4.49359	4.52396			707.8	0.0108189	0.02997	0.04238	0.05069
	707.723	4.30669	4.44966	4.49415	4.52432			707.723	0.0108495	0.03005	0.04255	0.05082
	707.6	4.30725	4.45021	4.49471	4.52489			707.6	0.010899	0.03018	0.04273	0.05103
	707.478	4.30781	4.45075	4.49506	4.52547			707.478	0.0109484	0.0303	0.04284	0.05123
	707.4	4.30816	4.4511	4.49583	4.52583			707.4	0.0109799	0.03038	0.04309	0.05136
	707.232	4.30893	4.45185	4.49597	4.52662			707.232	0.0110485	0.03056	0.04313	0.05164
	707.2	4.30907	4.45199	4.49689	4.52677			707.2	0.0110616	0.03059	0.04342	0.05169
	707	4.30999	4.45289	4.49695	4.52771			707	0.0111442	0.0308	0.04344	0.05203
	706.987	4.31005	4.45295	4.49781	4.52778			706.987	0.0111496	0.03081	0.04372	0.05205
	706.8	4.31091	4.45379	4.49808	4.52866			706.8	0.0112275	0.03101	0.0438	0.05237
	706.742	4.31118	4.45406	4.49873	4.52894			706.742	0.011252	0.03107	0.04401	0.05247
	706.6	4.31183	4.4547	4.49921	4.52961			706.6	0.0113116	0.03122	0.04417	0.05271
	706.497	4.31231	4.45516	4.49966	4.53011			706.497	0.0113555	0.03133	0.04431	0.05289
	706.4	4.31276	4.4556	4.50035	4.53057			706.4	0.0113966	0.03143	0.04453	0.05306
	706.252	4.31345	4.45628	4.50059	4.53128			706.252	0.0114602	0.03159	0.04461	0.05331
	706.2	4.31369	4.45651	4.50149	4.53153			706.2	0.0114825	0.03165	0.0449	0.0534
	706.007	4.31459	4.4574	4.50152	4.53245			706.007	0.0115661	0.03186	0.04491	0.05374
	706	4.31462	4.45743	4.50246	4.53249			706	0.0115692	0.03187	0.04522	0.05375
	705.8	4.31556	4.45835	4.50263	4.53345			705.8	0.0116568	0.03208	0.04528	0.0541
	705.763	4.31574	4.45852	4.5034	4.53364			705.763	0.0116732	0.03212	0.04552	0.05417
	705.6	4.3165	4.45927	4.50378	4.53442			705.6	0.0117452	0.0323	0.04565	0.05446
	705.518	4.31689	4.45965	4.50434	4.53482			705.518	0.0117816	0.03239	0.04583	0.0546
	705.4	4.31745	4.4602	4.50494	4.5354			705.4	0.0118346	0.03252	0.04603	0.05481
	705.274	4.31805	4.46078	4.50529	4.53601			705.274	0.0118913	0.03266	0.04614	0.05504
	705.2	4.3184	4.46112	4.50609	4.53638			705.2	0.0119248	0.03275	0.04641	0.05517
	705.03	4.31921	4.46192	4.50624	4.53721			705.03	0.0120022	0.03294	0.04646	0.05548
	705	4.31935	4.46206	4.50719	4.53736			705	0.012016	0.03297	0.04677	0.05554
	704.8	4.32031	4.46299	4.50725	4.53834			704.8	0.012108	0.0332	0.04679	0.0559
	704.786	4.32037	4.46306	4.50815	4.53841			704.786	0.0121144	0.03321	0.04709	0.05592
	704.6	4.32127	4.46393	4.50842	4.53933			704.6	0.0122011	0.03342	0.04718	0.05627
	704.543	4.32155	4.4642	4.50911	4.53962			704.543	0.0122279	0.03349	0.04741	0.05637
	704.4	4.32223	4.46488	4.50959	4.54033			704.4	0.012295	0.03365	0.04757	0.05664
	704.299	4.32272	4.46536	4.51007	4.54083			704.299	0.0123428	0.03377	0.04773	0.05682
	704.2	4.3232	4.46583	4.51077	4.54132			704.2	0.01239	0.03388	0.04796	0.05701
	704.056	4.3239	4.46651	4.51104	4.54204			704.056	0.012459	0.03405	0.04805	0.05728
	704	4.32418	4.46678	4.51195	4.54232			704	0.0124858	0.03412	0.04836	0.05738
	703.813	4.32509	4.46767	4.51201	4.54327			703.813	0.0125766	0.03434	0.04838	0.05774
	703.8	4.32515	4.46773	4.51298	4.54333			703.8	0.0125827	0.03435	0.04871	0.05776
	703.6	4.32613	4.46869	4.51313	4.54434			703.6	0.0126806	0.03459	0.04876	0.05814
	703.57	4.32628	4.46884	4.51396	4.54449			703.57	0.0126955	0.03462	0.04904	0.0582
	703.4	4.32712	4.46966	4.51432	4.54536			703.4	0.0127795	0.03483	0.04916	0.05852
	703.327	4.32748	4.47001	4.51494	4.54573			703.327	0.0128159	0.03491	0.04937	0.05866
	703.2	4.32811	4.47062	4.51552	4.54637			703.2	0.0128794	0.03506	0.04957	0.05891
	703.084	4.32868	4.47119	4.51593	4.54697			703.084	0.0129377	0.0352	0.04971	0.05913
	703	4.3291	4.47159	4.51671	4.5474			703	0.0129804	0.03531	0.04997	0.0593
	702.842	4.32989	4.47237	4.51692	4.54821			702.842	0.013061	0.0355	0.05005	0.05961
	702.8	4.3301	4.47257	4.51791	4.54842			702.8	0.0130824	0.03555	0.05039	0.05969
	702.6	4.3311	4.47355	4.51792	4.54946			702.6	0.0131854	0.03579	0.05039	0.06008
	702.599	4.3311	4.47355	4.51891	4.54946			702.599	0.0131857	0.03579	0.05073	0.06008
	702.4	4.3321	4.47453	4.51913	4.55049			702.4	0.0132895	0.03604	0.0508	0.06048
	702.357	4.33232	4.47474	4.51991	4.55071			702.357	0.0133119	0.03609	0.05107	0.06057
	702.2	4.33311	4.47552	4.52034	4.55153			702.2	0.0133948	0.03629	0.05122	0.06088
	702.115	4.33354	4.47594	4.52092	4.55197			702.115	0.0134396	0.03639	0.05142	0.06105
	702	4.33413	4.47651	4.52156	4.55258			702	0.0135011	0.03654	0.05164	0.06128
	701.874	4.33477	4.47714	4.52193	4.55324			701.874	0.0135689	0.0367	0.05177	0.06154
	701.8	4.33514	4.47751	4.52278	4.55363			701.8	0.0136085	0.03679	0.05207	0.06169
	701.632	4.336	4.47835	4.52294	4.55451			701.632	0.0136997	0.03701	0.05213	0.06203
	701.6	4.33617	4.47851	4.52396	4.55468			701.6	0.0137171	0.03705	0.05248	0.0621
	701.4	4.33719	4.47951	4.52401	4.55574			701.4	0.0138268	0.0373	0.0525	0.06251
	701.39	4.33724	4.47956	4.52498	4.55579			701.39	0.0138321	0.03732	0.05284	0.06253
	701.2	4.33822	4.48052	4.52524	4.5568			701.2	0.0139377	0.03756	0.05293	0.06293
	701.149	4.33849	4.48078	4.52601	4.55707			701.149	0.0139661	0.03763	0.0532	0.06303
	701	4.33926	4.48153	4.52648	4.55787			701	0.0140498	0.03782	0.05337	0.06335
	700.908	4.33974	4.482	4.52704	4.55836			700.908	0.0141018	0.03794	0.05356	0.06354
	700.8	4.3403	4.48255	4.52772	4.55894			700.8	0.0141631	0.03808	0.05381	0.06377
	700.667	4.34099	4.48323	4.52807	4.55966			700.667	0.0142391	0.03826	0.05393	0.06405
	700.6	4.34134	4.48357	4.52897	4.56002			700.6	0.0142775	0.03835	0.05425	0.0642
	700.426	4.34225	4.48447	4.52911	4.56096			700.426	0.014378	0.03858	0.0543	0.06457
	700.4	4.34239	4.4846	4.53015	4.5611			700.4	0.0143932	0.03861	0.05467	0.06462
	700.2	4.34344	4.48563	4.53023	4.56219			700.2	0.0145102	0.03888	0.0547	0.06506
	700.186	4.34352	4.48571	4.5312	4.56227			700.186	0.0145187	0.0389	0.05505	0.06509
	700	4.3445	4.48667	4.53149	4.56328			700	0.0146284	0.03915	0.05515	0.06549
	699.945	4.34479	4.48695	4.53225	4.56359			699.945	0.0146611	0.03923	0.05542	0.06561
	699.8	4.34557	4.48771	4.53275	4.56438			699.8	0.0147478	0.03943	0.0556	0.06593
	699.705	4.34607	4.4882	4.53331	4.56491			699.705	0.0148052	0.03956	0.0558	0.06614
	699.6	4.34663	4.48875	4.53402	4.56549			699.6	0.0148686	0.0397	0.05606	0.06638
	699.465	4.34736	4.48946	4.53437	4.56623			699.465	0.0149511	0.03989	0.05619	0.06668
	699.4	4.3477	4.4898	4.5353	4.56659			699.4	0.0149907	0.03998	0.05653	0.06682
	699.225	4.34865	4.49072	4.53543	4.56757			699.225	0.0150988	0.04022	0.05657	0.06722
	699.2	4.34878	4.49085	4.5365	4.56771			699.2	0.0151141	0.04026	0.05696	0.06727
	699	4.34986	4.49191	4.53658	4.56882			699	0.0152388	0.04054	0.05699	0.06773
	698.985	4.34994	4.49199	4.53757	4.56891			698.985	0.0152484	0.04056	0.05736	0.06776
	698.8	4.35095	4.49298	4.53787	4.56995			698.8	0.0153649	0.04082	0.05746	0.06818
	698.745	4.35125	4.49327	4.53865	4.57026			698.745	0.0153998	0.0409	0.05775	0.06831
	698.6	4.35204	4.49405	4.53916	4.57108			698.6	0.0154924	0.04111	0.05794	0.06865
	698.506	4.35256	4.49455	4.53974	4.57161			698.506	0.015553	0.04125	0.05815	0.06886
	698.4	4.35313	4.49512	4.54046	4.57221			698.4	0.0156213	0.0414	0.05842	0.06911
	698.266	4.35387	4.49584	4.54082	4.57297			698.266	0.0157082	0.04159	0.05855	0.06942
	698.2	4.35423	4.4962	4.54177	4.57335			698.2	0.0157516	0.04169	0.0589	0.06958
	698.027	4.35519	4.49713	4.54192	4.57434			698.027	0.0158654	0.04194	0.05896	0.06999
	698	4.35534	4.49728	4.54301	4.5745			698	0.0158833	0.04198	0.05936	0.07005
	697.8	4.35645	4.49837	4.54308	4.57565			697.8	0.0160165	0.04228	0.05939	0.07053
	697.788	4.35652	4.49843	4.54412	4.57572			697.788	0.0160245	0.0423	0.05977	0.07056
	697.6	4.35757	4.49946	4.5444	4.5768			697.6	0.0161512	0.04258	0.05988	0.07101
	697.549	4.35785	4.49974	4.54522	4.5771			697.549	0.0161856	0.04266	0.06019	0.07113
	697.4	4.35869	4.50056	4.54572	4.57797			697.4	0.0162874	0.04288	0.06038	0.0715
	697.311	4.35919	4.50105	4.54634	4.57849			697.311	0.0163487	0.04302	0.06061	0.07171
	697.2	4.35981	4.50166	4.54705	4.57913			697.2	0.0164251	0.04318	0.06088	0.07199
	697.072	4.36053	4.50237	4.54745	4.57988			697.072	0.016514	0.04338	0.06103	0.0723
	697	4.36094	4.50277	4.54839	4.58031			697	0.0165643	0.04349	0.06138	0.07248
	696.834	4.36189	4.5037	4.54858	4.58129			696.834	0.0166813	0.04375	0.06145	0.07289
	696.8	4.36208	4.50389	4.5497	4.58149			696.8	0.0167051	0.0438	0.06188	0.07298
	696.6	4.36322	4.50501	4.54973	4.58267			696.6	0.0168475	0.04411	0.06189	0.07348
	696.596	4.36324	4.50503	4.55084	4.5827			696.596	0.0168507	0.04412	0.06231	0.07349
	696.4	4.36437	4.50613	4.55108	4.58386			696.4	0.0169915	0.04442	0.0624	0.07399
	696.358	4.36461	4.50637	4.55197	4.58412			696.358	0.0170223	0.04449	0.06275	0.07409
	696.2	4.36552	4.50726	4.55243	4.58506			696.2	0.0171371	0.04474	0.06292	0.0745
	696.12	4.36598	4.50772	4.55312	4.58555			696.12	0.017196	0.04487	0.06319	0.0747
	696	4.36667	4.5084	4.55379	4.58627			696	0.0172844	0.04506	0.06345	0.07501
	695.882	4.36736	4.50907	4.55427	4.58698			695.882	0.0173721	0.04525	0.06363	0.07532
	695.8	4.36784	4.50954	4.55516	4.58748			695.8	0.0174333	0.04538	0.06397	0.07553
	695.644	4.36874	4.51043	4.55542	4.58842			695.644	0.0175503	0.04564	0.06407	0.07594
	695.6	4.369	4.51068	4.55654	4.58869			695.6	0.017584	0.04571	0.06451	0.07606
	695.407	4.37013	4.51179	4.55658	4.58987			695.407	0.0177309	0.04602	0.06452	0.07657
	695.4	4.37018	4.51184	4.55774	4.58991			695.4	0.0177363	0.04604	0.06498	0.07659
	695.2	4.37135	4.51299	4.55792	4.59114			695.2	0.0178904	0.04637	0.06505	0.07712
	695.17	4.37153	4.51317	4.55891	4.59133			695.17	0.0179138	0.04642	0.06543	0.0772
	695	4.37254	4.51416	4.55931	4.59238			695	0.0180463	0.0467	0.06559	0.07766
	694.933	4.37294	4.51455	4.56009	4.5928			694.933	0.018099	0.04681	0.06589	0.07784
	694.8	4.37373	4.51533	4.5607	4.59362			694.8	0.018204	0.04704	0.06614	0.07821
	694.696	4.37435	4.51594	4.56127	4.59427			694.696	0.0182867	0.04721	0.06636	0.07849
	694.6	4.37492	4.5165	4.56211	4.59487			694.6	0.0183634	0.04738	0.06669	0.07876
	694.459	4.37577	4.51733	4.56246	4.59575			694.459	0.0184768	0.04762	0.06683	0.07915
	694.4	4.37612	4.51768	4.56352	4.59612			694.4	0.0185248	0.04772	0.06725	0.07931
	694.223	4.37719	4.51873	4.56365	4.59724			694.223	0.0186694	0.04803	0.0673	0.07981
	694.2	4.37733	4.51887	4.56485	4.59739			694.2	0.018688	0.04807	0.06778	0.07987
	694	4.37854	4.52006	4.56493	4.59866			694	0.0188531	0.04842	0.06781	0.08044
	693.986	4.37863	4.52014	4.56605	4.59874			693.986	0.0188645	0.04844	0.06826	0.08048
	693.8	4.37976	4.52126	4.56636	4.59993			693.8	0.0190201	0.04877	0.06838	0.08101
	693.75	4.38007	4.52156	4.56726	4.60025			693.75	0.0190622	0.04886	0.06875	0.08115
	693.6	4.38098	4.52247	4.56779	4.60121			693.6	0.0191891	0.04912	0.06896	0.08158
	693.514	4.38151	4.52299	4.56848	4.60177			693.514	0.0192625	0.04928	0.06924	0.08183
	693.4	4.38221	4.52368	4.56923	4.6025			693.4	0.0193601	0.04948	0.06954	0.08217
	693.278	4.38297	4.52442	4.5697	4.60329			693.278	0.0194654	0.0497	0.06973	0.08252
	693.2	4.38345	4.5249	4.57067	4.6038			693.2	0.0195331	0.04984	0.07012	0.08275
	693.042	4.38443	4.52586	4.57093	4.60483			693.042	0.019671	0.05013	0.07023	0.08322
	693	4.38469	4.52612	4.57213	4.6051			693	0.0197081	0.05021	0.07072	0.08335
	692.807	4.3859	4.52731	4.57217	4.60637			692.807	0.0198793	0.05057	0.07073	0.08392
	692.8	4.38594	4.52735	4.57341	4.60641			692.8	0.0198852	0.05058	0.07124	0.08394
	692.6	4.38719	4.52859	4.57359	4.60773			692.6	0.0200644	0.05095	0.07131	0.08455
	692.571	4.38737	4.52877	4.57466	4.60792			692.571	0.0200904	0.05101	0.07175	0.08464
	692.4	4.38845	4.52983	4.57506	4.60906			692.4	0.0202458	0.05133	0.07192	0.08516
	692.336	4.38886	4.53023	4.57591	4.60949			692.336	0.0203044	0.05145	0.07227	0.08536
	692.2	4.38972	4.53108	4.57653	4.61039			692.2	0.0204293	0.05171	0.07253	0.08578
	692.101	4.39035	4.5317	4.57717	4.61106			692.101	0.0205211	0.0519	0.07279	0.08609
	692	4.39099	4.53234	4.57802	4.61173			692	0.020615	0.05209	0.07314	0.0864
	691.866	4.39185	4.53318	4.57844	4.61264			691.866	0.0207408	0.05235	0.07332	0.08682
	691.8	4.39227	4.5336	4.57951	4.61308			691.8	0.0208029	0.05248	0.07376	0.08703
	691.631	4.39336	4.53467	4.57971	4.61423			691.631	0.0209635	0.05281	0.07385	0.08757
	691.6	4.39356	4.53487	4.58099	4.61444			691.6	0.0209931	0.05287	0.07438	0.08767
	691.4	4.39485	4.53615	4.58101	4.6158			691.4	0.0211856	0.05326	0.07439	0.08831
	691.396	4.39487	4.53617	4.58228	4.61583			691.396	0.0211891	0.05327	0.07492	0.08832
	691.2	4.39615	4.53743	4.58252	4.61718			691.2	0.0213805	0.05366	0.07503	0.08896
	691.162	4.39639	4.53768	4.58357	4.61744			691.162	0.0214178	0.05374	0.07547	0.08908
	691	4.39745	4.53872	4.58404	4.61856			691	0.0215777	0.05407	0.07567	0.08961
	690.928	4.39792	4.53919	4.58487	4.61906			690.928	0.0216497	0.05421	0.07602	0.08985
	690.8	4.39876	4.54002	4.58557	4.61995			690.8	0.0217773	0.05447	0.07632	0.09028
	690.693	4.39946	4.54071	4.58618	4.62069			690.693	0.0218846	0.05469	0.07658	0.09063
	690.6	4.40008	4.54132	4.5871	4.62134			690.6	0.0219793	0.05488	0.07697	0.09095
	690.459	4.40101	4.54225	4.58749	4.62233			690.459	0.0221228	0.05517	0.07714	0.09142
	690.4	4.4014	4.54264	4.58865	4.62275			690.4	0.0221838	0.0553	0.07763	0.09162
	690.226	4.40256	4.54379	4.58882	4.62398			690.226	0.0223642	0.05566	0.07771	0.09222
	690.2	4.40273	4.54396	4.59015	4.62416			690.2	0.0223908	0.05572	0.07828	0.09231
	690	4.40407	4.54528	4.5902	4.62558			690	0.0226004	0.05614	0.0783	0.093
	689.992	4.40413	4.54534	4.59148	4.62564			689.992	0.022609	0.05616	0.07886	0.09303
	689.8	4.40542	4.54662	4.59176	4.62701			689.8	0.0228126	0.05657	0.07898	0.0937
	689.758	4.4057	4.5469	4.59283	4.62731			689.758	0.0228571	0.05666	0.07944	0.09384
	689.6	4.40677	4.54796	4.59333	4.62845			689.6	0.0230274	0.057	0.07966	0.0944
	689.525	4.40728	4.54846	4.59418	4.629			689.525	0.0231086	0.05716	0.08003	0.09467
	689.4	4.40813	4.54931	4.59491	4.6299			689.4	0.0232448	0.05743	0.08035	0.09512
	689.292	4.40886	4.55004	4.59554	4.63069			689.292	0.0233637	0.05767	0.08063	0.09551
	689.2	4.40949	4.55067	4.5965	4.63136			689.2	0.023465	0.05788	0.08105	0.09584
	689.059	4.41046	4.55163	4.5969	4.63239			689.059	0.0236222	0.05819	0.08123	0.09636
	689	4.41086	4.55203	4.5981	4.63282			689	0.0236879	0.05832	0.08176	0.09657
	688.826	4.41207	4.55322	4.59828	4.63411			688.826	0.0238844	0.05871	0.08184	0.09721
	688.8	4.41224	4.5534	4.59966	4.6343			688.8	0.0239137	0.05877	0.08245	0.09731
	688.6	4.41363	4.55478	4.59971	4.63578			688.6	0.0241422	0.05923	0.08247	0.09806
	688.593	4.41368	4.55483	4.60105	4.63584			688.593	0.0241502	0.05924	0.08307	0.09808
	688.4	4.41503	4.55617	4.60132	4.63728			688.4	0.0243737	0.05968	0.08319	0.09881
	688.36	4.4153	4.55645	4.60245	4.63757			688.36	0.0244198	0.05978	0.0837	0.09896
	688.2	4.41643	4.55757	4.60295	4.63878			688.2	0.0246081	0.06015	0.08392	0.09958
	688.128	4.41693	4.55807	4.60385	4.63933			688.128	0.0246931	0.06032	0.08433	0.09985
	688	4.41784	4.55897	4.60459	4.64029			688	0.0248454	0.06062	0.08466	0.10035
	687.896	4.41857	4.55971	4.60527	4.64109			687.896	0.0249703	0.06087	0.08497	0.10075
	687.8	4.41925	4.56039	4.60623	4.64182			687.8	0.0250858	0.06109	0.08541	0.10113
	687.664	4.42022	4.56135	4.60669	4.64286			687.664	0.0252514	0.06142	0.08561	0.10167
	687.6	4.42068	4.56181	4.60789	4.64335			687.6	0.0253292	0.06157	0.08616	0.10192
	687.432	4.42188	4.56301	4.60812	4.64465			687.432	0.0255365	0.06198	0.08626	0.10259
	687.4	4.42211	4.56324	4.60956	4.64489			687.4	0.0255758	0.06206	0.08692	0.10272
	687.2	4.42355	4.56468	4.60956	4.64644			687.2	0.0258255	0.06255	0.08692	0.10353
	687.2	4.42355	4.56468	4.611	4.64644			687.2	0.0258257	0.06255	0.08759	0.10353
	687	4.425	4.56612	4.61123	4.64801			687	0.0260785	0.06304	0.0877	0.10435
	686.968	4.42523	4.56635	4.61246	4.64826			686.968	0.0261189	0.06312	0.08826	0.10448
	686.8	4.42645	4.56758	4.61292	4.64958			686.8	0.0263347	0.06355	0.08848	0.10518
	686.737	4.42691	4.56804	4.61393	4.65008			686.737	0.0264164	0.0637	0.08894	0.10544
	686.6	4.42791	4.56904	4.61462	4.65116			686.6	0.0265943	0.06405	0.08927	0.10602
	686.505	4.42861	4.56974	4.6154	4.65191			686.505	0.0267182	0.06429	0.08963	0.10642
	686.4	4.42938	4.57052	4.61633	4.65276			686.4	0.0268572	0.06456	0.09007	0.10687
	686.274	4.43031	4.57145	4.61688	4.65376			686.274	0.0270242	0.06489	0.09033	0.10741
	686.2	4.43086	4.572	4.61805	4.65436			686.2	0.0271235	0.06508	0.09088	0.10773
	686.043	4.43203	4.57317	4.61837	4.65562			686.043	0.0273347	0.06549	0.09103	0.10841
	686	4.43235	4.57349	4.61978	4.65597			686	0.0273934	0.06561	0.0917	0.1086
	685.812	4.43375	4.5749	4.61987	4.6575			685.812	0.0276497	0.0661	0.09174	0.10943
	685.8	4.43384	4.57499	4.62138	4.6576			685.8	0.0276667	0.06614	0.09246	0.10948
	685.6	4.43535	4.5765	4.62152	4.65924			685.6	0.0279437	0.06667	0.09253	0.11037
	685.582	4.43549	4.57664	4.6229	4.65939			685.582	0.0279693	0.06672	0.09319	0.11046
	685.4	4.43686	4.57802	4.62328	4.66088			685.4	0.0282243	0.06722	0.09336	0.11128
	685.351	4.43723	4.57839	4.62443	4.66129			685.351	0.0282935	0.06735	0.09392	0.1115
	685.2	4.43838	4.57955	4.62504	4.66254			685.2	0.0285087	0.06776	0.09421	0.11219
	685.121	4.43899	4.58016	4.62597	4.6632			685.121	0.0286225	0.06798	0.09466	0.11256
	685	4.43991	4.58109	4.62682	4.66421			685	0.0287968	0.06832	0.09507	0.11312
	684.89	4.44075	4.58193	4.62752	4.66513			684.89	0.0289563	0.06863	0.09541	0.11363
	684.8	4.44145	4.58264	4.6286	4.6659			684.8	0.0290888	0.06888	0.09594	0.11406
	684.66	4.44252	4.58372	4.62908	4.66708			684.66	0.029295	0.06928	0.09617	0.11472
	684.6	4.44299	4.58419	4.6304	4.66759			684.6	0.0293847	0.06945	0.09683	0.11501
	684.43	4.44431	4.58552	4.63064	4.66903			684.43	0.0296387	0.06994	0.09694	0.11583
	684.4	4.44455	4.58576	4.63222	4.66929			684.4	0.0296845	0.07002	0.09772	0.11597
	684.201	4.4461	4.58734	4.63222	4.67101			684.201	0.0299874	0.07061	0.09772	0.11695
	684.2	4.44611	4.58734	4.63381	4.67101			684.2	0.0299884	0.07061	0.09851	0.11695
	684	4.44768	4.58893	4.63404	4.67274			684	0.0302964	0.0712	0.09862	0.11794
	683.971	4.44791	4.58916	4.63541	4.67299			683.971	0.0303414	0.07128	0.0993	0.11809
	683.8	4.44926	4.59053	4.63588	4.67448			683.8	0.0306086	0.07179	0.09954	0.11894
	683.742	4.44973	4.591	4.63701	4.67499			683.742	0.0307006	0.07197	0.10011	0.11924
	683.6	4.45085	4.59214	4.63772	4.67624			683.6	0.030925	0.0724	0.10046	0.11996
	683.512	4.45155	4.59285	4.63863	4.67701			683.512	0.0310652	0.07266	0.10092	0.12041
	683.4	4.45245	4.59376	4.63959	4.678			683.4	0.0312457	0.07301	0.1014	0.12099
	683.283	4.45339	4.59471	4.64026	4.67904			683.283	0.0314353	0.07337	0.10175	0.1216
	683.2	4.45406	4.59539	4.64146	4.67978			683.2	0.0315708	0.07362	0.10236	0.12204
	683.054	4.45524	4.59658	4.6419	4.68109			683.054	0.0318109	0.07408	0.10258	0.12281
	683	4.45568	4.59703	4.64335	4.68157			683	0.0319003	0.07425	0.10332	0.1231
	682.825	4.4571	4.59847	4.64356	4.68315			682.825	0.0321922	0.0748	0.10343	0.12403
	682.8	4.45731	4.59868	4.64522	4.68338			682.8	0.0322345	0.07489	0.10428	0.12417
	682.6	4.45894	4.60034	4.64525	4.68519			682.6	0.0325732	0.07553	0.1043	0.12526
	682.596	4.45897	4.60037	4.64689	4.68523			682.596	0.0325792	0.07554	0.10515	0.12528
	682.4	4.46059	4.60202	4.64716	4.68703			682.4	0.0329166	0.07618	0.10529	0.12636
	682.368	4.46085	4.60229	4.64858	4.68732			682.368	0.0329721	0.07628	0.10602	0.12654
	682.2	4.46225	4.6037	4.64909	4.68887			682.2	0.0332648	0.07684	0.10629	0.12748
	682.14	4.46275	4.60422	4.65027	4.68943			682.14	0.033371	0.07704	0.10691	0.12782
	682	4.46391	4.6054	4.65103	4.69073			682	0.0336178	0.0775	0.10731	0.12862
	681.911	4.46465	4.60616	4.65198	4.69156			681.911	0.033776	0.0778	0.10781	0.12913
	681.8	4.46559	4.60711	4.65298	4.6926			681.8	0.0339758	0.07818	0.10834	0.12977
	681.683	4.46657	4.60811	4.6537	4.6937			681.683	0.0341872	0.07858	0.10872	0.13045
	681.6	4.46727	4.60883	4.65495	4.69448			681.6	0.0343388	0.07886	0.10939	0.13094
	681.455	4.4685	4.61008	4.65543	4.69586			681.455	0.0346048	0.07936	0.10964	0.1318
	681.4	4.46897	4.61056	4.65693	4.69638			681.4	0.0347069	0.07955	0.11045	0.13212
	681.227	4.47044	4.61206	4.65717	4.69803			681.227	0.0350287	0.08016	0.11057	0.13316
	681.2	4.47067	4.6123	4.65893	4.6983			681.2	0.0350802	0.08026	0.11152	0.13333
	681	4.47239	4.61406	4.65893	4.70022			681	0.0354589	0.08097	0.11152	0.13455
	681	4.47239	4.61406	4.6607	4.70023			681	0.0354592	0.08097	0.11248	0.13455
	680.8	4.47412	4.61583	4.66094	4.70217			680.8	0.0358429	0.08169	0.11261	0.13579
	680.772	4.47436	4.61607	4.66247	4.70244			680.772	0.0358965	0.08179	0.11345	0.13596
	680.6	4.47585	4.61761	4.66297	4.70412			680.6	0.0362324	0.08242	0.11372	0.13705
	680.545	4.47633	4.6181	4.66427	4.70466			680.545	0.0363405	0.08262	0.11443	0.1374
	680.4	4.4776	4.6194	4.66501	4.70609			680.4	0.0366274	0.08316	0.11484	0.13833
	680.318	4.47832	4.62014	4.66607	4.70691			680.318	0.0367914	0.08347	0.11543	0.13886
	680.2	4.47936	4.62121	4.66706	4.70808			680.2	0.0370282	0.08391	0.11597	0.13963
	680.091	4.48032	4.6222	4.66789	4.70917			680.091	0.0372495	0.08433	0.11644	0.14034
	680	4.48113	4.62303	4.66913	4.71008			680	0.0374347	0.08467	0.11713	0.14094
	679.864	4.48234	4.62427	4.66972	4.71145			679.864	0.0377147	0.0852	0.11746	0.14185
	679.8	4.48291	4.62486	4.67122	4.7121			679.8	0.0378471	0.08544	0.1183	0.14228
	679.637	4.48436	4.62636	4.67157	4.71375			679.637	0.0381873	0.08608	0.1185	0.14339
	679.6	4.4847	4.6267	4.67332	4.71413			679.6	0.0382655	0.08622	0.11949	0.14364
	679.411	4.4864	4.62846	4.67342	4.71607			679.411	0.0386674	0.08698	0.11955	0.14495
	679.4	4.4865	4.62856	4.67529	4.71618			679.4	0.03869	0.08702	0.12061	0.14502
	679.2	4.48831	4.63043	4.67544	4.71824			679.2	0.0391207	0.08782	0.1207	0.14642
	679.184	4.48846	4.63058	4.67718	4.7184			679.184	0.0391551	0.08789	0.12169	0.14654
	679	4.49014	4.63232	4.67758	4.72032			679	0.0395577	0.08864	0.12192	0.14785
	678.958	4.49052	4.63271	4.67908	4.72076			678.958	0.0396506	0.08881	0.12279	0.14815
	678.8	4.49197	4.63421	4.67973	4.72241			678.8	0.0400012	0.08946	0.12317	0.1493
	678.732	4.4926	4.63487	4.68099	4.72313			678.732	0.040154	0.08975	0.1239	0.1498
	678.6	4.49382	4.63613	4.68189	4.72452			678.6	0.0404512	0.0903	0.12443	0.15077
	678.506	4.49469	4.63703	4.68291	4.72552			678.506	0.0406655	0.0907	0.12503	0.15147
	678.4	4.49568	4.63805	4.68408	4.72665			678.4	0.0409079	0.09115	0.12571	0.15227
	678.28	4.4968	4.63922	4.68485	4.72793			678.28	0.0411852	0.09167	0.12617	0.15318
	678.2	4.49755	4.63999	4.68628	4.72879			678.2	0.0413713	0.09201	0.12701	0.15379
	678.054	4.49892	4.64142	4.68681	4.73037			678.054	0.0417133	0.09265	0.12733	0.15491
	678	4.49943	4.64195	4.68849	4.73095			678	0.0418417	0.09289	0.12833	0.15533
	677.829	4.50105	4.64363	4.68878	4.73282			677.829	0.04225	0.09365	0.1285	0.15668
	677.8	4.50133	4.64392	4.69073	4.73313			677.8	0.0423192	0.09378	0.12968	0.1569
	677.603	4.5032	4.64587	4.69076	4.73529			677.603	0.0427955	0.09466	0.1297	0.15848
	677.6	4.50323	4.6459	4.69276	4.73532			677.6	0.0428038	0.09468	0.13091	0.1585
	677.4	4.50515	4.6479	4.69298	4.73754			677.4	0.0432957	0.09559	0.13104	0.16013
	677.378	4.50536	4.64812	4.69478	4.73778			677.378	0.0433498	0.09569	0.13214	0.16031
	677.2	4.50708	4.64992	4.69525	4.73976			677.2	0.0437951	0.09652	0.13243	0.16178
	677.153	4.50754	4.65039	4.69681	4.74029			677.153	0.0439132	0.09674	0.13339	0.16218
	677	4.50903	4.65195	4.69754	4.74201			677	0.044302	0.09746	0.13384	0.16347
	676.928	4.50973	4.65268	4.69885	4.74282			676.928	0.0444859	0.09781	0.13465	0.16408
	676.8	4.51098	4.65399	4.69984	4.74427			676.8	0.0448167	0.09842	0.13527	0.16518
	676.703	4.51193	4.65499	4.70091	4.74537			676.703	0.0450681	0.09889	0.13594	0.16602
	676.6	4.51295	4.65605	4.70217	4.74655			676.6	0.0453393	0.09939	0.13673	0.16692
	676.479	4.51415	4.65731	4.70299	4.74794			676.479	0.0456599	0.09999	0.13724	0.16799
	676.4	4.51494	4.65813	4.70451	4.74885			676.4	0.0458699	0.10038	0.13821	0.16869
	676.254	4.51639	4.65965	4.70508	4.75054			676.254	0.0462615	0.10111	0.13857	0.17
	676.2	4.51693	4.66022	4.70687	4.75117			676.2	0.0464086	0.10138	0.13971	0.1705
	676.03	4.51864	4.66201	4.70719	4.75315			676.03	0.0468732	0.10224	0.13991	0.17206
	676	4.51894	4.66233	4.70925	4.7535			676	0.0469557	0.10239	0.14124	0.17233
	675.806	4.5209	4.66439	4.70931	4.75578			675.806	0.0474951	0.1034	0.14128	0.17415
	675.8	4.52096	4.66446	4.71146	4.75585			675.8	0.0475113	0.10343	0.14267	0.1742
	675.6	4.523	4.6666	4.71165	4.75822			675.6	0.0480756	0.10448	0.1428	0.17611
	675.582	4.52318	4.66679	4.71361	4.75844			675.582	0.0481274	0.10457	0.14408	0.17628
	675.4	4.52504	4.66876	4.71407	4.76061			675.4	0.0486486	0.10554	0.14438	0.17805
	675.358	4.52548	4.66921	4.71579	4.76112			675.358	0.0487704	0.10577	0.14551	0.17846
	675.2	4.52711	4.67093	4.71651	4.76302			675.2	0.0492307	0.10662	0.14599	0.18002
	675.134	4.52779	4.67165	4.71798	4.76381			675.134	0.0494243	0.10698	0.14697	0.18068
	675	4.52918	4.67312	4.71897	4.76544			675	0.049822	0.10772	0.14763	0.18203
	674.911	4.53012	4.67411	4.72019	4.76653			674.911	0.0500893	0.10822	0.14845	0.18295
	674.8	4.53127	4.67533	4.72144	4.76789			674.8	0.0504225	0.10884	0.14929	0.18408
	674.687	4.53246	4.67659	4.72242	4.76927			674.687	0.0507656	0.10948	0.14995	0.18526
	674.6	4.53338	4.67756	4.72394	4.77035			674.6	0.0510327	0.10997	0.15099	0.18617
	674.464	4.53482	4.67909	4.72466	4.77203			674.464	0.0514535	0.11076	0.15148	0.18762
	674.4	4.5355	4.67981	4.72646	4.77283			674.4	0.0516525	0.11113	0.15271	0.1883
	674.241	4.53719	4.68161	4.72692	4.77482			674.241	0.0521532	0.11206	0.15303	0.19002
	674.2	4.53763	4.68207	4.729	4.77533			674.2	0.0522822	0.1123	0.15447	0.19047
	674.018	4.53959	4.68415	4.7292	4.77762			674.018	0.0528649	0.11339	0.15461	0.19248
	674	4.53978	4.68435	4.7315	4.77785			674	0.0529221	0.11349	0.15622	0.19268
	673.8	4.54194	4.68665	4.73156	4.78038			673.8	0.0535722	0.1147	0.15626	0.19493
	673.795	4.54199	4.68671	4.73382	4.78045			673.795	0.053589	0.11473	0.15785	0.19499
	673.6	4.54412	4.68897	4.73414	4.78294			673.6	0.0542329	0.11594	0.15808	0.19723
	673.572	4.54442	4.68929	4.73615	4.7833			673.572	0.0543256	0.11611	0.15952	0.19755
	673.4	4.54631	4.6913	4.73674	4.78551			673.4	0.0549043	0.11719	0.15994	0.19957
	673.35	4.54686	4.69189	4.7385	4.78616			673.35	0.0550751	0.11751	0.16121	0.20017
	673.2	4.54852	4.69366	4.73937	4.78811			673.2	0.0555866	0.11846	0.16183	0.20196
	673.127	4.54932	4.69452	4.74088	4.78905			673.127	0.0558376	0.11893	0.16293	0.20284
	673	4.55074	4.69603	4.74201	4.79072			673	0.05628	0.11976	0.16375	0.2044
	672.905	4.5518	4.69717	4.74327	4.79197			672.905	0.0566135	0.12038	0.16468	0.20557
	672.8	4.55298	4.69843	4.74468	4.79335			672.8	0.0569849	0.12108	0.16572	0.20689
	672.683	4.55429	4.69984	4.74568	4.7949			672.683	0.0574031	0.12186	0.16646	0.20836
	672.6	4.55523	4.70084	4.74736	4.796			672.6	0.0577014	0.12242	0.16771	0.20942
	672.461	4.55681	4.70253	4.74811	4.79785			672.461	0.0582066	0.12336	0.16827	0.21122
	672.4	4.5575	4.70327	4.75007	4.79866			672.4	0.0584297	0.12378	0.16975	0.21201
	672.239	4.55934	4.70525	4.75055	4.80082			672.239	0.0590244	0.1249	0.17011	0.21413
	672.2	4.55979	4.70573	4.75281	4.80135			672.2	0.0591701	0.12517	0.17183	0.21465
	672.017	4.56189	4.70798	4.75302	4.80381			672.017	0.0598568	0.12646	0.17199	0.21711
	672	4.56209	4.7082	4.75551	4.80405			672	0.0599228	0.12658	0.1739	0.21735
	671.8	4.56441	4.71069	4.75556	4.80677			671.8	0.0606881	0.12802	0.17394	0.2201
	671.796	4.56445	4.71075	4.75802	4.80683			671.796	0.060704	0.12805	0.17585	0.22016
	671.6	4.56674	4.71321	4.75834	4.80951			671.6	0.0614663	0.12948	0.1761	0.22291
	671.575	4.56704	4.71353	4.76055	4.80986			671.575	0.0615664	0.12967	0.17783	0.22327
	671.4	4.56909	4.71574	4.76114	4.81227			671.4	0.0622576	0.13097	0.1783	0.22578
	671.353	4.56964	4.71634	4.76309	4.81291			671.353	0.0624444	0.13132	0.17985	0.22646
	671.2	4.57146	4.7183	4.76396	4.81504			671.2	0.0630623	0.13249	0.18055	0.22871
	671.132	4.57227	4.71917	4.76566	4.81598			671.132	0.0633382	0.13301	0.18191	0.22972
	671	4.57385	4.72088	4.76681	4.81783			671	0.0638806	0.13403	0.18283	0.2317
	670.911	4.57491	4.72203	4.76825	4.81907			670.911	0.0642482	0.13472	0.18401	0.23305
	670.8	4.57625	4.72348	4.76968	4.82063			670.8	0.0647129	0.1356	0.18517	0.23476
	670.69	4.57757	4.72491	4.77086	4.82218			670.69	0.0651748	0.13648	0.18614	0.23647
	670.6	4.57867	4.7261	4.77257	4.82346			670.6	0.0655595	0.1372	0.18755	0.23789
	670.47	4.58026	4.72782	4.77349	4.8253			670.47	0.0661184	0.13826	0.18832	0.23996
	670.4	4.58111	4.72874	4.77548	4.82629			670.4	0.0664206	0.13883	0.18998	0.24108
	670.249	4.58296	4.73075	4.77614	4.82844			670.249	0.0670792	0.14008	0.19054	0.24353
	670.2	4.58356	4.73141	4.77842	4.82915			670.2	0.0672965	0.1405	0.19247	0.24434
	670.029	4.58568	4.7337	4.77881	4.8316			670.029	0.0680578	0.14194	0.1928	0.24719
	670	4.58604	4.73409	4.78138	4.83201			670	0.0681877	0.14219	0.195	0.24767
	669.809	4.58842	4.73668	4.7815	4.83477			669.809	0.0690545	0.14384	0.1951	0.25093
	669.8	4.58853	4.7368	4.78421	4.8349			669.8	0.0690943	0.14391	0.19745	0.25108
	669.6	4.59104	4.73953	4.78436	4.83779			669.6	0.0700167	0.14567	0.19759	0.25457
	669.589	4.59118	4.73969	4.78694	4.83795			669.589	0.0700696	0.14577	0.19985	0.25477
	669.4	4.59357	4.74229	4.78737	4.8407			669.4	0.0709554	0.14746	0.20023	0.25813
	669.369	4.59396	4.74272	4.78969	4.84115			669.369	0.0711037	0.14774	0.20229	0.25869
	669.2	4.59611	4.74507	4.7904	4.84361			669.2	0.0719105	0.14929	0.20293	0.26177
	669.149	4.59677	4.74578	4.79247	4.84436			669.149	0.0721571	0.14976	0.20479	0.26271
	669	4.59868	4.74787	4.79345	4.84654			669	0.0728825	0.15115	0.20568	0.26549
	668.929	4.59959	4.74886	4.79526	4.84758			668.929	0.0732302	0.15181	0.20733	0.26683
	668.8	4.60126	4.75069	4.79653	4.84948			668.8	0.0738718	0.15304	0.2085	0.2693
	668.71	4.60244	4.75197	4.79808	4.85081			668.71	0.0743236	0.15391	0.20993	0.27105
	668.6	4.60387	4.75354	4.79963	4.85243			668.6	0.0748786	0.15498	0.21137	0.2732
	668.49	4.6053	4.75511	4.80091	4.85405			668.49	0.0754377	0.15605	0.21258	0.27537
	668.4	4.60649	4.75641	4.80275	4.85539			668.4	0.0759035	0.15695	0.21431	0.27719
	668.271	4.60819	4.75827	4.80377	4.85729			668.271	0.076573	0.15824	0.21528	0.2798
	668.2	4.60914	4.75931	4.80589	4.85835			668.2	0.0769468	0.15896	0.21732	0.28127
	668.052	4.6111	4.76146	4.80665	4.86054			668.052	0.0777299	0.16047	0.21804	0.28434
	668	4.6118	4.76223	4.80906	4.86132			668	0.0780088	0.16101	0.22039	0.28544
	667.833	4.61404	4.76468	4.80954	4.8638			667.833	0.0789089	0.16275	0.22086	0.28899
	667.8	4.61448	4.76517	4.81225	4.86429			667.8	0.0790901	0.16311	0.22353	0.28971
	667.614	4.61699	4.76792	4.81246	4.86705			667.614	0.0801106	0.16508	0.22374	0.29376
	667.6	4.61719	4.76814	4.8154	4.86727			667.6	0.080191	0.16524	0.22667	0.29408
	667.4	4.61991	4.77113	4.81546	4.87024			667.4	0.0813121	0.16742	0.22674	0.29856
	667.396	4.61997	4.77119	4.81835	4.8703			667.396	0.0813355	0.16747	0.22967	0.29865
	667.2	4.62266	4.77415	4.81869	4.87322			667.2	0.0824536	0.16964	0.23002	0.30314
	667.177	4.62297	4.77449	4.82133	4.87355			667.177	0.0825841	0.1699	0.23274	0.30366
	667	4.62542	4.77719	4.82194	4.87619			667	0.0836161	0.17191	0.23338	0.30783
	666.959	4.62599	4.77781	4.82432	4.8768			666.959	0.0838569	0.17238	0.23587	0.3088
	666.8	4.62821	4.78025	4.82521	4.87916			666.8	0.0848001	0.17423	0.23681	0.31263
	666.741	4.62904	4.78117	4.82734	4.88003			666.741	0.0851546	0.17492	0.23907	0.31407
	666.6	4.63102	4.78335	4.82851	4.88212			666.6	0.0860061	0.17659	0.24033	0.31754
	666.523	4.63211	4.78455	4.83037	4.88326			666.523	0.0864778	0.17752	0.24234	0.31947
	666.4	4.63385	4.78646	4.83182	4.88507			666.4	0.0872345	0.17901	0.24392	0.32257
	666.305	4.6352	4.78795	4.83342	4.88647			666.305	0.0878269	0.18017	0.24568	0.32501
	666.2	4.6367	4.7896	4.83515	4.88801			666.2	0.0884858	0.18147	0.2476	0.32773
	666.087	4.63832	4.79139	4.83649	4.88966			666.087	0.0892027	0.18289	0.2491	0.33069
	666	4.63957	4.79277	4.8385	4.89093			666	0.0897607	0.18399	0.25137	0.33301
	665.869	4.64146	4.79485	4.83957	4.89283			665.869	0.0906058	0.18566	0.25259	0.33652
	665.8	4.64247	4.79596	4.84187	4.89384			665.8	0.0910595	0.18656	0.25522	0.33841
	665.652	4.64462	4.79833	4.84267	4.89598			665.652	0.0920368	0.1885	0.25616	0.34249
	665.6	4.64538	4.79917	4.84525	4.89673			665.6	0.092383	0.18919	0.25917	0.34395
	665.435	4.64781	4.80185	4.84579	4.8991			665.435	0.0934964	0.1914	0.25981	0.34862
	665.4	4.64832	4.80241	4.84865	4.89959			665.4	0.0937316	0.19187	0.26321	0.34962
	665.217	4.65103	4.80539	4.84892	4.90218			665.217	0.0949853	0.19437	0.26354	0.35491
	665.2	4.65129	4.80568	4.85206	4.90243			665.2	0.0951059	0.19461	0.26735	0.35542
	665	4.65427	4.80896	4.85207	4.90523			665	0.0965042	0.19741	0.26736	0.36136
	665	4.65427	4.80897	4.85523	4.90524			665	0.0965065	0.19741	0.27126	0.36137
	664.8	4.65728	4.81228	4.85549	4.90801			664.8	0.0979341	0.20027	0.27159	0.36746
	664.783	4.65753	4.81256	4.8584	4.90824			664.783	0.0980538	0.20052	0.27526	0.36797
	664.6	4.66031	4.81562	4.85893	4.91074			664.6	0.0993892	0.2032	0.27594	0.3737
	664.567	4.66082	4.81618	4.86158	4.9112			664.567	0.0996348	0.20369	0.27935	0.37476
	664.4	4.66337	4.81898	4.86238	4.91343			664.4	0.100873	0.20619	0.28039	0.38009
	664.35	4.66414	4.81982	4.86477	4.9141			664.35	0.101248	0.20695	0.28353	0.38171
	664.2	4.66645	4.82237	4.86584	4.91608			664.2	0.102385	0.20925	0.28495	0.38664
	664.133	4.66748	4.8235	4.86798	4.91695			664.133	0.102894	0.21028	0.28781	0.38885
	664	4.66955	4.82578	4.86931	4.91867			664	0.103927	0.21237	0.28962	0.39334
	663.917	4.67085	4.8272	4.87119	4.91972			663.917	0.104574	0.21369	0.29219	0.39616
	663.8	4.67268	4.82921	4.87278	4.9212			663.8	0.105499	0.21557	0.2944	0.4002
	663.701	4.67424	4.83092	4.8744	4.92243			663.701	0.106289	0.21718	0.29668	0.40367
	663.6	4.67583	4.83267	4.87626	4.92367			663.6	0.107102	0.21884	0.29931	0.40724
	663.485	4.67766	4.83467	4.87762	4.92506			663.485	0.108039	0.22076	0.30127	0.41136
	663.4	4.67901	4.83615	4.87974	4.92607			663.4	0.108737	0.22218	0.30434	0.41443
	663.269	4.68111	4.83844	4.88085	4.9276			663.269	0.109826	0.22442	0.30597	0.41924
	663.2	4.68221	4.83965	4.88322	4.92839			663.2	0.110404	0.2256	0.3095	0.4218
	663.053	4.68458	4.84224	4.88407	4.93004			663.053	0.11165	0.22817	0.31079	0.42733
	663	4.68544	4.84317	4.8867	4.93063			663	0.112104	0.2291	0.31478	0.42935
	662.837	4.68808	4.84605	4.8873	4.93238			662.837	0.113512	0.232	0.31572	0.43561
	662.8	4.68869	4.84672	4.89017	4.93278			662.8	0.113839	0.23268	0.32021	0.43707
	662.622	4.6916	4.84989	4.89052	4.93461			662.622	0.115413	0.23594	0.32076	0.4441
	662.6	4.69196	4.85029	4.89363	4.93483			662.6	0.115609	0.23635	0.32576	0.44497
	662.407	4.69516	4.85375	4.89374	4.93671			662.407	0.117354	0.23997	0.32593	0.45279
	662.4	4.69527	4.85387	4.89695	4.93677			662.4	0.117414	0.24009	0.33123	0.45306
	662.2	4.69859	4.85748	4.89709	4.9386			662.2	0.119256	0.24393	0.33146	0.46133
	662.191	4.69874	4.85763	4.90015	4.93868			662.191	0.119337	0.2441	0.33665	0.4617
	662	4.70195	4.8611	4.90053	4.94031			662	0.121135	0.24786	0.33731	0.4698
	661.976	4.70235	4.86153	4.90334	4.94051			661.976	0.121361	0.24833	0.34221	0.47081
	661.8	4.70533	4.86475	4.90395	4.94189			661.8	0.123053	0.25188	0.3433	0.47845
	661.761	4.70598	4.86545	4.90651	4.94218			661.761	0.123429	0.25266	0.3479	0.48014
	661.6	4.70873	4.8684	4.90736	4.94332			661.6	0.12501	0.25599	0.34945	0.48729
	661.546	4.70965	4.86939	4.90967	4.94368			661.546	0.125541	0.25711	0.35373	0.48969
	661.4	4.71216	4.87208	4.91074	4.9446			661.4	0.127008	0.2602	0.35575	0.49633
	661.332	4.71334	4.87334	4.9128	4.945			661.332	0.127699	0.26166	0.35971	0.49946
	661.2	4.71562	4.87577	4.91409	4.94572			661.2	0.129047	0.26452	0.36222	0.50557
	661.117	4.71706	4.8773	4.9159	4.94614			661.117	0.129903	0.26633	0.36583	0.50945
	661	4.7191	4.87947	4.9174	4.94667			661	0.131128	0.26894	0.36886	0.515
	660.903	4.72081	4.88128	4.91898	4.94706			660.903	0.132155	0.27112	0.3721	0.51965
	660.8	4.72261	4.88319	4.92068	4.94743			660.8	0.133253	0.27346	0.37566	0.52462
	660.689	4.72458	4.88527	4.92203	4.94777			660.689	0.134456	0.27603	0.37853	0.53007
	660.6	4.72615	4.88692	4.92392	4.94799			660.6	0.135422	0.27809	0.38264	0.53445
	660.474	4.72838	4.88926	4.92503	4.94824			660.474	0.136807	0.28106	0.38511	0.54071
	660.4	4.72971	4.89065	4.9271	4.94834			660.4	0.137637	0.28284	0.3898	0.54447
	660.26	4.73222	4.89327	4.92799	4.94846			660.26	0.13921	0.28622	0.39185	0.55157
	660.2	4.73331	4.8944	4.93023	4.94847			660.2	0.139899	0.2877	0.39714	0.55468
	660.047	4.73608	4.89727	4.93091	4.94841			660.047	0.141666	0.29151	0.39876	0.56264
	660	4.73692	4.89815	4.93331	4.94836			660	0.142208	0.29268	0.40467	0.56508
	659.833	4.73997	4.90128	4.93377	4.94808			659.833	0.144175	0.29694	0.40585	0.57392
	659.8	4.74057	4.9019	4.93631	4.948			659.8	0.144567	0.29779	0.41239	0.57568
	659.619	4.74388	4.9053	4.93658	4.94745			659.619	0.146741	0.3025	0.4131	0.5854
	659.6	4.74424	4.90566	4.93924	4.94738			659.6	0.146977	0.30301	0.4203	0.58646
	659.406	4.74783	4.9093	4.93932	4.94651			659.406	0.149364	0.30821	0.42053	0.59709
	659.4	4.74794	4.90942	4.94199	4.94647			659.4	0.149437	0.30837	0.42814	0.59742
	659.2	4.75166	4.91317	4.94208	4.94527			659.2	0.151951	0.31386	0.42842	0.60855
	659.193	4.7518	4.91331	4.94458	4.94522			659.193	0.152045	0.31406	0.43593	0.60897
	659	4.75542	4.91692	4.94484	4.94376			659	0.15452	0.31949	0.43674	0.61986
	658.979	4.7558	4.9173	4.94709	4.94359			658.979	0.154786	0.32007	0.44392	0.62103
	658.8	4.7592	4.92066	4.9475	4.94192			658.8	0.157144	0.32525	0.44527	0.63133
	658.766	4.75983	4.92128	4.9495	4.94158			658.766	0.157589	0.32623	0.45209	0.63327
	658.6	4.763	4.92439	4.95005	4.93974			658.6	0.159825	0.33116	0.45401	0.64295
	658.554	4.76389	4.92525	4.95182	4.93919			658.554	0.160455	0.33255	0.46046	0.64567
	658.4	4.76684	4.92811	4.95248	4.9372			658.4	0.162565	0.33721	0.46297	0.65472
	658.341	4.76798	4.9292	4.95403	4.93638			658.341	0.163386	0.33903	0.46902	0.65822
	658.2	4.7707	4.9318	4.95479	4.93429			658.2	0.165365	0.34342	0.47214	0.66661
	658.128	4.77209	4.93313	4.95611	4.93315			658.128	0.166384	0.34568	0.47779	0.67091
	658	4.77459	4.93548	4.95696	4.93098			658	0.168227	0.34977	0.48154	0.67863
	657.916	4.77623	4.93702	4.95808	4.92947			657.916	0.16945	0.3525	0.48676	0.68372
	657.8	4.7785	4.93914	4.95898	4.92727			657.8	0.171151	0.35629	0.49116	0.69076
	657.703	4.7804	4.94089	4.9599	4.92533			657.703	0.172586	0.35949	0.49594	0.69664
	657.6	4.78244	4.94276	4.96084	4.92314			657.6	0.174141	0.36297	0.50101	0.70297
	657.491	4.78459	4.94472	4.96158	4.92071			657.491	0.175794	0.36667	0.50532	0.70964
	657.4	4.78641	4.94636	4.96252	4.91857			657.4	0.177198	0.36981	0.51109	0.71526
	657.279	4.78882	4.94851	4.96311	4.91559			657.279	0.179076	0.37403	0.51491	0.72271
	657.2	4.7904	4.94991	4.96402	4.91354			657.2	0.180323	0.37683	0.5214	0.72761
	657.067	4.79306	4.95225	4.96446	4.90995			657.067	0.182434	0.38157	0.52472	0.73582
	657	4.79442	4.95342	4.96532	4.90805			657	0.183517	0.38401	0.53193	0.73999
	656.856	4.79734	4.95593	4.96563	4.90379			656.856	0.18587	0.38931	0.53474	0.74894
	656.8	4.79846	4.95689	4.96641	4.90208			656.8	0.186784	0.39138	0.5427	0.75239
	656.644	4.80164	4.95956	4.96661	4.89708			656.644	0.189385	0.39725	0.54497	0.76206
	656.6	4.80253	4.9603	4.96727	4.89562			656.6	0.190125	0.39892	0.55371	0.76478
	656.432	4.80596	4.96312	4.96738	4.88981			656.432	0.192982	0.40539	0.55541	0.77514
	656.4	4.80663	4.96365	4.96789	4.88865			656.4	0.193541	0.40665	0.56494	0.77714
	656.221	4.81031	4.9666	4.96793	4.88198			656.221	0.196664	0.41373	0.56607	0.78815
	656.2	4.81074	4.96694	4.96824	4.88117			656.2	0.197035	0.41457	0.5764	0.78944
	656.01	4.81468	4.97	4.96825	4.87357			656.01	0.200432	0.42228	0.57693	0.80105
	656	4.81489	4.97016	4.96832	4.87316			656	0.200608	0.42268	0.58801	0.80165
	655.8	4.81905	4.9733	4.96832	4.86463			655.8	0.204264	0.43099	0.58808	0.81375
	655.799	4.81908	4.97332	4.96813	4.86457			655.799	0.204288	0.43105	0.59929	0.81383
	655.6	4.82324	4.97635	4.96811	4.85556			655.6	0.208003	0.4395	0.59999	0.82571
	655.588	4.8235	4.97653	4.96766	4.85499			655.588	0.208235	0.44003	0.61078	0.82643
	655.4	4.82745	4.97931	4.96759	4.84595			655.4	0.211828	0.44821	0.61212	0.83749
	655.377	4.82794	4.97964	4.96689	4.84481			655.377	0.212275	0.44923	0.62247	0.83883
	655.2	4.83168	4.98217	4.96673	4.83581			655.2	0.215741	0.45713	0.62446	0.84906
	655.166	4.8324	4.98264	4.96582	4.83404			655.166	0.216411	0.45866	0.63434	0.85099
	655	4.83593	4.98491	4.96553	4.82513			655	0.219745	0.46626	0.637	0.86039
	654.956	4.83688	4.98551	4.96441	4.82269			654.956	0.220646	0.46831	0.64641	0.86287
	654.8	4.84021	4.98754	4.96397	4.81391			654.8	0.223842	0.4756	0.64974	0.87145
	654.745	4.84138	4.98824	4.96266	4.81075			654.745	0.224981	0.4782	0.65865	0.87443
	654.6	4.8445	4.99004	4.96202	4.80217			654.6	0.228035	0.48516	0.66267	0.8822
	654.535	4.8459	4.99082	4.96055	4.79824			654.535	0.229419	0.48832	0.67107	0.88562
	654.4	4.84881	4.9924	4.95966	4.78991			654.4	0.232325	0.49494	0.67578	0.89261
	654.325	4.85043	4.99325	4.95806	4.78516			654.325	0.233964	0.49867	0.68364	0.89642
	654.2	4.85313	4.99461	4.95688	4.77714			654.2	0.236715	0.50493	0.68904	0.90264
	654.115	4.85498	4.99551	4.95517	4.77155			654.115	0.238617	0.50926	0.69636	0.90679
	654	4.85748	4.99666	4.95366	4.76388			654	0.241208	0.51515	0.70246	0.91226
	653.905	4.85955	4.99758	4.95187	4.7574			653.905	0.243382	0.52009	0.70922	0.91667
	653.8	4.86183	4.99854	4.94997	4.75014			653.8	0.245807	0.52559	0.71601	0.92143
	653.695	4.86412	4.99946	4.94814	4.74276			653.695	0.248261	0.53116	0.7222	0.92605
	653.6	4.8662	5.00024	4.94581	4.73595			653.6	0.250514	0.53626	0.72968	0.93012
	653.486	4.86871	5.00112	4.94397	4.72763			653.486	0.253257	0.54246	0.73528	0.93487
	653.4	4.87059	5.00174	4.94114	4.72133			653.4	0.255332	0.54715	0.74344	0.93831
	653.276	4.87331	5.00256	4.93932	4.71206			653.276	0.258374	0.55401	0.74846	0.94312
	653.2	4.87498	5.00303	4.93596	4.7063			653.2	0.260264	0.55826	0.75727	0.94596
	653.067	4.87791	5.00377	4.9342	4.69608			653.067	0.263615	0.5658	0.7617	0.95074
	653	4.87938	5.0041	4.93025	4.6909			653	0.265312	0.5696	0.77116	0.95304
	652.858	4.88252	5.00472	4.92858	4.67971			652.858	0.268982	0.57782	0.77499	0.95772
	652.8	4.88379	5.00493	4.92398	4.67515			652.8	0.27048	0.58117	0.78507	0.95952
	652.648	4.88714	5.0054	4.92245	4.663			652.648	0.274478	0.59008	0.7883	0.96403
	652.6	4.88821	5.00552	4.91715	4.65908			652.6	0.275771	0.59295	0.79898	0.96539
	652.439	4.89175	5.00579	4.91579	4.64599			652.439	0.280107	0.60257	0.80161	0.96963
	652.4	4.89263	5.00583	4.90974	4.64274			652.4	0.281187	0.60495	0.81287	0.97062
	652.231	4.89637	5.00588	4.9086	4.62872			652.231	0.285873	0.61528	0.8149	0.97452
	652.2	4.89705	5.00587	4.90174	4.62616			652.2	0.286732	0.61717	0.82669	0.97518
	652.022	4.90098	5.00566	4.90086	4.61123			652.022	0.291778	0.62822	0.82814	0.97868
	652	4.90146	5.00561	4.89314	4.60938			652	0.292409	0.6296	0.84041	0.97907
	651.813	4.90558	5.00509	4.89256	4.59358			651.813	0.297825	0.64138	0.8413	0.98208
	651.8	4.90588	5.00504	4.88393	4.59244			651.8	0.298221	0.64224	0.85401	0.98227
	651.605	4.91018	5.00417	4.8837	4.57581			651.605	0.304019	0.65474	0.85434	0.98472
	651.6	4.91029	5.00415	4.87427	4.57537			651.6	0.304171	0.65507	0.86724	0.98478
	651.4	4.91469	5.0029	4.87411	4.55823			651.4	0.310264	0.66809	0.86744	0.98658
	651.397	4.91476	5.00288	4.86426	4.55796			651.397	0.310362	0.66831	0.87996	0.9866
	651.2	4.91908	5.0013	4.86368	4.54106			651.2	0.316501	0.68131	0.88068	0.98767
	651.189	4.91933	5.0012	4.85368	4.54008			651.189	0.316859	0.68206	0.89247	0.98771
	651	4.92346	4.99932	4.85262	4.52389			651	0.322886	0.69469	0.89367	0.98805
	650.981	4.92388	4.9991	4.84251	4.52223			650.981	0.323512	0.69599	0.90474	0.98805
	650.8	4.92782	4.99694	4.84095	4.50677			650.8	0.329424	0.70823	0.90639	0.98773
	650.773	4.92841	4.99658	4.83078	4.50444			650.773	0.330326	0.71009	0.91672	0.98763
	650.6	4.93215	4.99415	4.82867	4.48974			650.6	0.336116	0.72193	0.91878	0.98671
	650.565	4.93291	4.99362	4.81848	4.48678			650.565	0.337303	0.72434	0.92838	0.98646
	650.4	4.93647	4.99093	4.81579	4.47285			650.4	0.342967	0.73577	0.93082	0.985
	650.357	4.93738	4.99019	4.80563	4.46927			650.357	0.344447	0.73873	0.93969	0.98455
	650.2	4.94075	4.98727	4.80232	4.45612			650.2	0.349981	0.74972	0.94246	0.98261
	650.15	4.94182	4.98628	4.79223	4.45197			650.15	0.351762	0.75323	0.95061	0.98191
	650	4.945	4.98315	4.78828	4.43961			650	0.35716	0.76379	0.95366	0.97957
	649.943	4.94621	4.98188	4.7783	4.43491			649.943	0.359252	0.76784	0.96109	0.97858
	649.8	4.94921	4.97855	4.77369	4.42334			649.8	0.364509	0.77794	0.96438	0.97589
	649.735	4.95057	4.97696	4.76386	4.41814			649.735	0.36692	0.78253	0.97111	0.97457
	649.6	4.95339	4.97346	4.75856	4.40735			649.6	0.37203	0.79216	0.97459	0.97159
	649.528	4.95487	4.97151	4.74892	4.40169			649.528	0.374769	0.79727	0.98064	0.9699
	649.4	4.95751	4.96786	4.74292	4.39167			649.4	0.379728	0.80643	0.98424	0.96669
	649.321	4.95912	4.96551	4.73353	4.3856			649.321	0.382804	0.81205	0.98962	0.96461
	649.2	4.96158	4.96174	4.72681	4.37634			649.2	0.387605	0.82072	0.9933	0.96122
	649.115	4.96331	4.95896	4.71769	4.36989			649.115	0.391027	0.82683	0.99805	0.95872
	649	4.9656	4.95509	4.71025	4.36137			649	0.395666	0.83501	1.00173	0.95521
	648.908	4.96743	4.95184	4.70144	4.35461			648.908	0.399442	0.84159	1.00587	0.95227
	648.8	4.96956	4.94789	4.69328	4.3468			648.8	0.403913	0.84929	1.00951	0.94869
	648.701	4.97148	4.94414	4.68482	4.33976			648.701	0.408052	0.85631	1.01307	0.94529
	648.6	4.97344	4.94015	4.67594	4.33264			648.6	0.412349	0.86351	1.0166	0.94168
	648.495	4.97545	4.93585	4.66785	4.32538			648.495	0.416861	0.87095	1.01962	0.93781
	648.4	4.97725	4.93184	4.65827	4.31893			648.4	0.420979	0.87765	1.02298	0.93422
	648.289	4.97934	4.92696	4.65058	4.31148			648.289	0.425872	0.88548	1.0255	0.92987
	648.2	4.98098	4.92296	4.6403	4.30566			648.2	0.429806	0.89168	1.02863	0.92633
	648.082	4.98313	4.91747	4.63305	4.29808			648.082	0.435087	0.89987	1.03068	0.92151
	648	4.98462	4.9135	4.62209	4.29287			648	0.438831	0.90558	1.03353	0.91805
	647.876	4.98682	4.90737	4.61529	4.2852			647.876	0.44451	0.91409	1.03515	0.91276
	647.8	4.98816	4.90347	4.60369	4.28055			647.8	0.448059	0.91931	1.03765	0.90942
	647.671	4.9904	4.89667	4.59735	4.27284			647.671	0.454143	0.92809	1.03889	0.90365
	647.6	4.9916	4.89287	4.58513	4.26872			647.6	0.457492	0.93283	1.041	0.90046
	647.465	4.99387	4.88536	4.57927	4.261			647.465	0.463989	0.94185	1.04189	0.89423
	647.4	4.99493	4.88168	4.56647	4.25739			647.4	0.467132	0.94612	1.04355	0.89121
	647.259	4.9972	4.87346	4.5611	4.24971			647.259	0.47405	0.95532	1.04414	0.88453
	647.2	4.99814	4.86992	4.54776	4.24656			647.2	0.476982	0.95914	1.04532	0.88169
	647.054	5.00041	4.86095	4.54287	4.23895			647.054	0.484328	0.96848	1.04565	0.87458
	647	5.00122	4.8576	4.52904	4.23623			647	0.487045	0.97185	1.04629	0.87194
	646.848	5.00346	4.84787	4.52465	4.22872			646.848	0.494825	0.98128	1.04641	0.86441
	646.8	5.00416	4.84471	4.51037	4.2264			646.8	0.497322	0.98423	1.04648	0.86199
	646.643	5.00636	4.83421	4.50647	4.21903			646.643	0.505542	0.99369	1.04642	0.85406
	646.6	5.00695	4.83128	4.49179	4.21707			646.6	0.507815	0.99624	1.04588	0.85187
	646.438	5.0091	4.82	4.48837	4.20988			646.438	0.51648	1.00567	1.04569	0.84356
	646.4	5.00959	4.81732	4.47334	4.20824			646.4	0.518524	1.00784	1.04452	0.84161
	646.233	5.01166	4.80525	4.4704	4.20124			646.233	0.527641	1.01719	1.04423	0.83294
	646.2	5.01206	4.80283	4.45508	4.1999			646.2	0.529452	1.019	1.0424	0.83122
	646.028	5.01403	4.78998	4.4526	4.19312			646.028	0.539024	1.02822	1.04205	0.82222
	646	5.01434	4.78785	4.43704	4.19205			646	0.540599	1.02968	1.03954	0.82075
	645.823	5.01621	4.77422	4.43501	4.18551			645.823	0.55063	1.03871	1.03917	0.81144
	645.8	5.01644	4.77239	4.41928	4.18468			645.8	0.551965	1.03987	1.03598	0.81021
	645.619	5.01817	4.75799	4.41767	4.17839			645.619	0.562458	1.04864	1.03561	0.80061
	645.6	5.01834	4.75648	4.40182	4.17777			645.6	0.56355	1.04952	1.03172	0.79962
	645.414	5.01991	4.74132	4.40061	4.17176			645.414	0.574506	1.05798	1.0314	0.78977
	645.4	5.02003	4.74015	4.3847	4.17132			645.4	0.575354	1.05861	1.0268	0.78902
	645.21	5.02142	4.72425	4.38388	4.1656			645.21	0.586774	1.0667	1.02654	0.77893
	645.2	5.02148	4.72341	4.36795	4.16531			645.2	0.587374	1.0671	1.02125	0.77841
	645.006	5.02267	4.70681	4.36749	4.1599			645.006	0.599258	1.07477	1.02108	0.76812
	645	5.02271	4.70632	4.35162	4.15974			645	0.59961	1.07499	1.01509	0.76782
	644.802	5.02367	4.68903	4.35149	4.15464			644.802	0.611957	1.08218	1.01504	0.75735
	644.8	5.02368	4.68889	4.3359	4.1546			644.8	0.612059	1.08223	1.00845	0.75726
	644.6	5.02438	4.67116	4.33572	4.14986			644.6	0.624717	1.08882	1.00837	0.74676
	644.598	5.02439	4.67095	4.32073	4.1498			644.598	0.624866	1.08889	1.00134	0.74664
	644.4	5.02481	4.65317	4.32027	4.14551			644.4	0.637582	1.09473	1.00111	0.73633
	644.394	5.02482	4.65261	4.30602	4.14539			644.394	0.637981	1.0949	0.99374	0.73601
	644.2	5.02494	4.63496	4.30531	4.14155			644.2	0.650648	1.09996	0.99335	0.72598
	644.19	5.02494	4.63405	4.29179	4.14136			644.19	0.651296	1.10019	0.98569	0.72547
	644	5.02477	4.61656	4.29085	4.13795			644	0.663911	1.10448	0.98513	0.71572
	643.987	5.02475	4.61532	4.27803	4.13773			643.987	0.664807	1.10475	0.97721	0.71503
	643.8	5.02428	4.59802	4.2769	4.13471			643.8	0.677365	1.10828	0.97648	0.70557
	643.783	5.02422	4.59645	4.26478	4.13445			643.783	0.678505	1.10857	0.96835	0.70471
	643.6	5.02345	4.57937	4.26348	4.13181			643.6	0.691001	1.11137	0.96744	0.69553
	643.58	5.02335	4.57749	4.25204	4.13153			643.58	0.692384	1.11164	0.95914	0.69452
	643.4	5.02227	4.56066	4.25059	4.12923			643.4	0.704813	1.11374	0.95804	0.68561
	643.377	5.02211	4.55848	4.23982	4.12895			643.377	0.706434	1.11397	0.94961	0.68447
	643.2	5.02073	4.54193	4.23825	4.12696			643.2	0.718792	1.11538	0.94833	0.67583
	643.174	5.0205	4.53946	4.22812	4.12668			643.174	0.720646	1.11555	0.93979	0.67456
	643	5.01881	4.52321	4.22645	4.12499			643	0.732927	1.11631	0.93833	0.66619
	642.971	5.0185	4.52047	4.21694	4.12472			642.971	0.735009	1.11638	0.92971	0.6648
	642.8	5.0165	4.50455	4.2152	4.1233			642.8	0.747209	1.11652	0.92807	0.6567
	642.768	5.01609	4.50156	4.2063	4.12305			642.768	0.749511	1.11649	0.91941	0.65519
	642.6	5.01378	4.48598	4.2045	4.12188			642.6	0.761624	1.11602	0.91761	0.64736
	642.565	5.01326	4.48277	4.19617	4.12166			642.565	0.76414	1.11587	0.90892	0.64575
	642.4	5.01063	4.46754	4.19435	4.12072			642.4	0.776159	1.11483	0.90695	0.63817
	642.363	5.01	4.46413	4.18657	4.12053			642.363	0.77888	1.11454	0.89828	0.63648
	642.2	5.00705	4.44928	4.18473	4.1198			642.2	0.790801	1.11296	0.89614	0.62915
	642.16	5.00629	4.44568	4.17749	4.11965			642.16	0.793717	1.11251	0.88749	0.62738
	642	5.00302	4.43122	4.17565	4.11911			642	0.805534	1.11043	0.88521	0.62029
	641.958	5.00212	4.42746	4.16892	4.119			641.958	0.808634	1.10981	0.8766	0.61845
	641.8	4.99853	4.41339	4.1671	4.11865			641.8	0.820341	1.10724	0.87419	0.61159
	641.756	4.99747	4.4095	4.16085	4.11857			641.756	0.823615	1.10646	0.86563	0.60969
	641.6	4.99356	4.39584	4.15906	4.11839			641.6	0.835204	1.10343	0.86309	0.60306
	641.554	4.99234	4.39183	4.15327	4.11835			641.554	0.838639	1.10247	0.8546	0.60112
	641.4	4.9881	4.37858	4.15153	4.11832			641.4	0.850106	1.09902	0.85195	0.5947
	641.352	4.98671	4.37449	4.14618	4.11833			641.352	0.853688	1.09787	0.84354	0.59272
	641.2	4.98214	4.36165	4.14449	4.11844			641.2	0.865024	1.09402	0.84079	0.58651
	641.15	4.98058	4.35749	4.13956	4.1185			641.15	0.86874	1.09269	0.83248	0.5845
	641	4.97567	4.34508	4.13793	4.11874			641	0.879939	1.08847	0.82963	0.57849
	640.949	4.97393	4.34087	4.1334	4.11884			640.949	0.883773	1.08695	0.82142	0.57645
	640.8	4.96869	4.32887	4.13184	4.1192			640.8	0.894828	1.08239	0.81849	0.57064
	640.747	4.96675	4.32465	4.12768	4.11935			640.747	0.898764	1.08069	0.81039	0.56859
	640.6	4.96118	4.31307	4.1262	4.11981			640.6	0.909668	1.0758	0.8074	0.56296
	640.546	4.95905	4.30884	4.1224	4.12001			640.546	0.913689	1.07393	0.79941	0.5609
	640.4	4.95314	4.29767	4.121	4.12058			640.4	0.924433	1.06875	0.79636	0.55545
	640.344	4.9508	4.29347	4.11753	4.12081			640.344	0.928523	1.0667	0.78849	0.55339
	640.2	4.94455	4.28271	4.11623	4.12147			640.2	0.939099	1.06124	0.7854	0.5481
	640.143	4.94202	4.27854	4.11307	4.12175			640.143	0.94324	1.05904	0.77765	0.54605
	640	4.93543	4.26819	4.11186	4.1225			640	0.953639	1.05332	0.77453	0.54092
	639.942	4.93269	4.26408	4.109	4.12282			639.942	0.957813	1.05096	0.7669	0.53888
	639.8	4.92576	4.25413	4.10788	4.12365			639.8	0.968027	1.04502	0.76376	0.53391
	639.741	4.92282	4.2501	4.10531	4.124			639.741	0.972214	1.04251	0.75625	0.53188
	639.6	4.91554	4.24054	4.10428	4.1249			639.6	0.982234	1.03635	0.75311	0.52706
	639.541	4.9124	4.23659	4.10198	4.1253			639.541	0.986416	1.03371	0.74572	0.52505
	639.4	4.90477	4.22742	4.10104	4.12627			639.4	0.996233	1.02736	0.74258	0.52036
	639.34	4.90143	4.22358	4.09899	4.1267			639.34	1.00039	1.0246	0.73532	0.51839
	639.2	4.89347	4.21478	4.09815	4.12773			639.2	1.00999	1.01806	0.73219	0.51383
	639.139	4.88993	4.21105	4.09633	4.12819			639.139	1.01411	1.01519	0.72505	0.51189
	639	4.88162	4.20263	4.09559	4.12928			639	1.02349	1.0085	0.72194	0.50746
	638.939	4.8779	4.19902	4.09399	4.12977			638.939	1.02754	1.00553	0.71492	0.50554
	638.8	4.86924	4.19096	4.09334	4.13092			638.8	1.03669	0.99869	0.71185	0.50123
	638.739	4.86534	4.18749	4.09196	4.13143			638.739	1.04066	0.99564	0.70494	0.49936
	638.6	4.85633	4.17978	4.09139	4.13263			638.6	1.04956	0.98866	0.70191	0.49516
	638.539	4.85227	4.17645	4.09021	4.13318			638.539	1.05344	0.98555	0.69511	0.49333
	638.4	4.84292	4.16909	4.08973	4.13442			638.4	1.06208	0.97844	0.69213	0.48924
	638.339	4.8387	4.16591	4.08873	4.13499			638.339	1.06585	0.97528	0.68545	0.48745
	638.2	4.829	4.15888	4.08833	4.13628			638.2	1.07422	0.96806	0.68252	0.48346
	638.139	4.82464	4.15585	4.08752	4.13686			638.139	1.07785	0.96485	0.67595	0.48172
	638	4.81459	4.14915	4.0872	4.1382			638	1.08595	0.95754	0.67309	0.47783
	637.939	4.8101	4.14628	4.08655	4.1388			637.939	1.08944	0.95431	0.66662	0.47614
	637.8	4.79971	4.13989	4.08631	4.14018			637.8	1.09724	0.9469	0.66382	0.47234
	637.739	4.79511	4.13718	4.08582	4.14079			637.739	1.10057	0.94366	0.65746	0.4707
	637.6	4.78438	4.1311	4.08565	4.14221			637.6	1.10806	0.93617	0.65473	0.46698
	637.54	4.77968	4.12855	4.08532	4.14283			637.54	1.11122	0.93293	0.64847	0.4654
	637.4	4.76861	4.12277	4.08521	4.14429			637.4	1.11839	0.92536	0.64582	0.46176
	637.341	4.76384	4.12038	4.08502	4.14492			637.341	1.12137	0.92214	0.63965	0.46023
	637.2	4.75244	4.11489	4.08497	4.14641			637.2	1.12821	0.9145	0.63709	0.45667
	637.141	4.74761	4.11266	4.08493	4.14704			637.141	1.13099	0.91131	0.63101	0.4552
	637	4.73588	4.10745	4.08493	4.14858			637	1.13749	0.90361	0.62855	0.45171
	636.942	4.73102	4.10538	4.08502	4.14921			636.942	1.14007	0.90046	0.62255	0.4503
	636.8	4.71896	4.10045	4.08508	4.15078			636.8	1.14621	0.89271	0.62018	0.44688
	636.743	4.71408	4.09853	4.08529	4.15141			636.743	1.14858	0.88961	0.61426	0.44552
	636.6	4.7017	4.09386	4.08539	4.15302			636.6	1.15434	0.8818	0.61198	0.44217
	636.544	4.69683	4.0921	4.08573	4.15365			636.544	1.15651	0.87877	0.60615	0.44087
	636.4	4.68414	4.08769	4.08587	4.15528			636.4	1.16188	0.87092	0.60397	0.43758
	636.345	4.6793	4.08608	4.08632	4.15591			636.345	1.16383	0.86796	0.59822	0.43635
	636.2	4.6663	4.08192	4.0865	4.15758			636.2	1.16881	0.86007	0.59614	0.43311
	636.147	4.66152	4.08045	4.08706	4.15819			636.147	1.17054	0.85719	0.59046	0.43194
	636	4.64822	4.07654	4.08728	4.1599			636	1.1751	0.84926	0.58848	0.42875
	635.948	4.64351	4.07521	4.08795	4.1605			635.948	1.17662	0.84648	0.58287	0.42764
	635.8	4.62992	4.07153	4.08819	4.16224			635.8	1.18075	0.83852	0.581	0.42451
	635.75	4.62531	4.07033	4.08896	4.16283			635.75	1.18207	0.83584	0.57545	0.42346
	635.6	4.61144	4.06689	4.08922	4.1646			635.6	1.18575	0.82785	0.57369	0.42037
	635.552	4.60696	4.06582	4.09009	4.16517			635.552	1.18686	0.82528	0.56821	0.41939
	635.4	4.59282	4.0626	4.09037	4.16698			635.4	1.19009	0.81725	0.56655	0.41634
	635.354	4.58847	4.06165	4.09134	4.16753			635.354	1.19101	0.81481	0.56113	0.41542
	635.2	4.57408	4.05864	4.09163	4.16937			635.2	1.19377	0.80675	0.55958	0.41242
	635.156	4.5699	4.05781	4.0927	4.1699			635.156	1.19449	0.80443	0.55422	0.41156
	635	4.55526	4.05502	4.093	4.17178			635	1.19677	0.79636	0.55277	0.4086
	634.958	4.55126	4.05429	4.09415	4.17229			634.958	1.19732	0.79417	0.54747	0.4078
	634.8	4.53639	4.05171	4.09446	4.17419			634.8	1.1991	0.78607	0.54613	0.40488
	634.76	4.5326	4.05108	4.0957	4.17468			634.76	1.19949	0.78402	0.54088	0.40414
	634.6	4.51751	4.0487	4.09601	4.17662			634.6	1.20076	0.7759	0.53965	0.40125
	634.562	4.51395	4.04817	4.09734	4.17708			634.562	1.201	0.77399	0.53445	0.40058
	634.4	4.49865	4.04599	4.09764	4.17905			634.4	1.20176	0.76585	0.53333	0.39773
	634.365	4.49532	4.04553	4.09906	4.17948			634.365	1.20187	0.76408	0.52817	0.39711
	634.2	4.47984	4.04355	4.09934	4.18149			634.2	1.20209	0.75592	0.52716	0.39429
	634.167	4.47677	4.04317	4.10085	4.18189			634.167	1.20208	0.75431	0.52205	0.39374
	634	4.46112	4.04138	4.10112	4.18393			634	1.20177	0.74614	0.52115	0.39094
	633.97	4.45832	4.04107	4.10271	4.18429			633.97	1.20166	0.74468	0.51608	0.39045
	633.8	4.44251	4.03946	4.10296	4.18637			633.8	1.2008	0.73649	0.51528	0.38768
	633.773	4.43999	4.03922	4.10463	4.1867			633.773	1.20062	0.73519	0.51026	0.38725
	633.6	4.42404	4.03779	4.10487	4.18882			633.6	1.1992	0.72698	0.50956	0.38451
	633.576	4.42182	4.03761	4.10662	4.18911			633.576	1.19896	0.72584	0.50458	0.38413
	633.4	4.40576	4.03636	4.10683	4.19126			633.4	1.19697	0.71762	0.50399	0.38142
	633.379	4.40384	4.03622	4.10866	4.19152			633.379	1.1967	0.71664	0.49904	0.3811
	633.2	4.38767	4.03515	4.10884	4.19371			633.2	1.19414	0.7084	0.49855	0.37841
	633.182	4.38607	4.03505	4.11075	4.19393			633.182	1.19385	0.70759	0.49364	0.37814
	633	4.36981	4.03415	4.1109	4.19615			633	1.19071	0.69934	0.49325	0.37548
	632.985	4.36853	4.03408	4.11288	4.19633			632.985	1.19044	0.69869	0.48837	0.37527
	632.8	4.35221	4.03335	4.113	4.19859			632.8	1.18671	0.69043	0.48809	0.37262
	632.789	4.35125	4.03331	4.11506	4.19873			632.789	1.18647	0.68994	0.48324	0.37247
	632.6	4.33489	4.03274	4.11514	4.20103			632.6	1.18215	0.68167	0.48305	0.36985
	632.593	4.33425	4.03272	4.11728	4.20112			632.593	1.18197	0.68134	0.47824	0.36974
	632.4	4.31787	4.03232	4.11732	4.20346			632.4	1.17706	0.67306	0.47815	0.36714
	632.396	4.31755	4.03232	4.11953	4.2035			632.396	1.17696	0.6729	0.47337	0.36709
	632.2	4.30117	4.03208	4.11953	4.20588			632.2	1.17145	0.66461	0.47337	0.36451
	632.2	4.30117	4.03208	4.12177	4.20588			632.2	1.17145	0.66461	0.46871	0.36451
	632.004	4.28513	4.03199	4.12182	4.20825			632.004	1.16548	0.65647	0.46862	0.362
	632	4.28481	4.03199	4.12404	4.2083			632	1.16535	0.65631	0.46418	0.36195
	631.808	4.26944	4.03206	4.12413	4.21061			631.808	1.15905	0.64849	0.46399	0.35955
	631.8	4.26881	4.03207	4.12633	4.21071			631.8	1.15878	0.64817	0.45975	0.35945
	631.612	4.25412	4.03228	4.12647	4.21297			631.612	1.15219	0.64066	0.45948	0.35717
	631.6	4.25318	4.0323	4.12864	4.21311			631.6	1.15175	0.64018	0.45545	0.35702
	631.417	4.23918	4.03263	4.12884	4.21531			631.417	1.14493	0.63299	0.45509	0.35485
	631.4	4.23794	4.03266	4.13097	4.21551			631.4	1.1443	0.63235	0.45125	0.35466
	631.221	4.22463	4.0331	4.13122	4.21764			631.221	1.13729	0.62546	0.45081	0.35259
	631.2	4.22309	4.03316	4.13332	4.21789			631.2	1.13645	0.62466	0.44717	0.35236
	631.026	4.21048	4.0337	4.13363	4.21996			631.026	1.12929	0.61808	0.44664	0.3504
	631	4.20867	4.03379	4.13568	4.22027			631	1.12822	0.61713	0.44319	0.35012
	630.83	4.19674	4.03441	4.13605	4.22228			630.83	1.12095	0.61086	0.44258	0.34826
	630.8	4.19466	4.03453	4.13805	4.22263			630.8	1.11964	0.60975	0.43932	0.34793
	630.635	4.18342	4.03523	4.13848	4.22458			630.635	1.1123	0.60377	0.43863	0.34618
	630.6	4.18108	4.03539	4.14044	4.22499			630.6	1.11072	0.60252	0.43554	0.34581
	630.44	4.17052	4.03615	4.14093	4.22687			630.44	1.10336	0.59684	0.43478	0.34415
	630.4	4.16793	4.03635	4.14283	4.22733			630.4	1.1015	0.59544	0.43187	0.34375
	630.245	4.15804	4.03717	4.14338	4.22914			630.245	1.09415	0.59004	0.43103	0.34218
	630.2	4.15522	4.03742	4.14523	4.22967			630.2	1.09199	0.5885	0.42829	0.34174
	630.05	4.14599	4.03828	4.14585	4.23141			630.05	1.08469	0.58339	0.42738	0.34027
	630	4.14296	4.03858	4.14763	4.23199			630	1.08222	0.5817	0.4248	0.33978
	629.855	4.13437	4.03947	4.14832	4.23366			629.855	1.07501	0.57688	0.42383	0.3384
	629.8	4.13114	4.03982	4.15004	4.2343			629.8	1.07221	0.57505	0.42141	0.33788
	629.661	4.12317	4.04074	4.15079	4.2359			629.661	1.06512	0.5705	0.42037	0.33658
	629.6	4.11977	4.04116	4.15245	4.2366			629.6	1.06199	0.56854	0.41811	0.33603
	629.466	4.11241	4.04209	4.15327	4.23812			629.466	1.05505	0.56426	0.41701	0.33481
	629.4	4.10884	4.04256	4.15486	4.23888			629.4	1.05157	0.56216	0.4149	0.33422
	629.272	4.10208	4.04351	4.15575	4.24034			629.272	1.04481	0.55815	0.41373	0.33309
	629.2	4.09836	4.04405	4.15727	4.24115			629.2	1.04098	0.55592	0.41177	0.33247
	629.078	4.09217	4.04499	4.15823	4.24254			629.078	1.03443	0.55217	0.41054	0.33142
	629	4.08832	4.0456	4.15967	4.24341			629	1.03024	0.54981	0.40872	0.33076
	628.884	4.08268	4.04653	4.16071	4.24472			628.884	1.02392	0.54632	0.40743	0.32979
	628.8	4.07872	4.04722	4.16208	4.24566			628.8	1.01936	0.54384	0.40576	0.32911
	628.69	4.0736	4.04813	4.16318	4.2469			628.69	1.01331	0.54059	0.40441	0.32821
	628.6	4.06955	4.04889	4.16447	4.24789			628.6	1.00837	0.53799	0.40287	0.32749
	628.496	4.06494	4.04979	4.16566	4.24905			628.496	1.0026	0.53499	0.40147	0.32667
	628.4	4.06082	4.05063	4.16687	4.25011			628.4	0.997288	0.53227	0.40006	0.32592
	628.302	4.05669	4.0515	4.16812	4.2512			628.302	0.991821	0.52951	0.39861	0.32517
	628.2	4.05251	4.05241	4.16925	4.25232			628.2	0.986125	0.52668	0.39732	0.3244
	628.108	4.04883	4.05325	4.17059	4.25333			628.108	0.980982	0.52415	0.39583	0.32371
	628	4.04461	4.05425	4.17163	4.25452			628	0.974901	0.52121	0.39466	0.32291
	627.915	4.04137	4.05504	4.17304	4.25545			627.915	0.9701	0.51891	0.39312	0.32229
	627.8	4.03713	4.05613	4.174	4.2567			627.8	0.963632	0.51585	0.39207	0.32147
	627.721	4.0343	4.05688	4.17549	4.25755			627.721	0.959189	0.51378	0.39048	0.32091
	627.6	4.03005	4.05805	4.17637	4.25886			627.6	0.952333	0.51062	0.38955	0.32007
	627.528	4.0276	4.05875	4.17793	4.25964			627.528	0.948262	0.50877	0.38791	0.31957
	627.4	4.02337	4.06002	4.17872	4.26102			627.4	0.941018	0.5055	0.38709	0.3187
	627.335	4.02128	4.06066	4.18036	4.26171			627.335	0.937332	0.50386	0.38541	0.31827
	627.2	4.01707	4.06201	4.18107	4.26316			627.2	0.929703	0.5005	0.3847	0.31738
	627.142	4.01531	4.0626	4.18278	4.26378			627.142	0.926411	0.49906	0.38298	0.317
	627	4.01116	4.06405	4.1834	4.26528			627	0.918398	0.4956	0.38237	0.31609
	626.949	4.0097	4.06457	4.18519	4.26582			626.949	0.915512	0.49437	0.38062	0.31577
	626.8	4.00561	4.06611	4.18572	4.26739			626.8	0.907117	0.49081	0.38011	0.31484
	626.756	4.00444	4.06657	4.1876	4.26786			626.756	0.904643	0.48977	0.37832	0.31457
	626.6	4.00042	4.0682	4.18803	4.26949			626.6	0.895871	0.48613	0.3779	0.31362
	626.563	3.99951	4.06859	4.18999	4.26987			626.563	0.893816	0.48529	0.37608	0.3134
	626.4	3.99558	4.07032	4.19033	4.27158			626.4	0.88467	0.48155	0.37576	0.31244
	626.371	3.99491	4.07063	4.19237	4.27188			626.371	0.883039	0.48089	0.3739	0.31227
	626.2	3.99109	4.07247	4.19262	4.27365			626.2	0.873525	0.47708	0.37367	0.3113
	626.178	3.99062	4.0727	4.19473	4.27387			626.178	0.872321	0.4766	0.37178	0.31117
	626	3.98692	4.07463	4.1949	4.2757			626	0.862444	0.4727	0.37163	0.31018
	625.986	3.98664	4.07478	4.19709	4.27585			625.986	0.861671	0.4724	0.36972	0.31011
	625.8	3.98308	4.07682	4.19716	4.27775			625.8	0.851436	0.46843	0.36965	0.3091
	625.794	3.98296	4.07688	4.19941	4.27781			625.794	0.851095	0.46829	0.36773	0.30907
	625.602	3.97957	4.079	4.19943	4.27976			625.602	0.8406	0.46428	0.36771	0.30806
	625.6	3.97955	4.07902	4.20165	4.27977			625.6	0.840509	0.46424	0.36585	0.30805
	625.41	3.97647	4.08113	4.20176	4.28169			625.41	0.830193	0.46035	0.36576	0.30708
	625.4	3.97632	4.08124	4.20388	4.28179			625.4	0.82967	0.46015	0.36403	0.30703
	625.218	3.97363	4.08327	4.20408	4.28361			625.218	0.819879	0.45651	0.36386	0.30613
	625.2	3.97338	4.08347	4.20609	4.28379			625.2	0.818926	0.45616	0.36225	0.30605
	625.026	3.97105	4.08542	4.20639	4.28552			625.026	0.809664	0.45275	0.36201	0.30521
	625	3.97072	4.08572	4.20829	4.28578			625	0.808283	0.45225	0.36052	0.30509
	624.834	3.96873	4.08759	4.20868	4.28741			624.834	0.799552	0.44908	0.36022	0.30432
	624.8	3.96834	4.08797	4.21047	4.28775			624.8	0.797746	0.44843	0.35884	0.30416
	624.643	3.96665	4.08975	4.21096	4.2893			624.643	0.789547	0.44549	0.35847	0.30345
	624.6	3.96622	4.09024	4.21264	4.28972			624.6	0.787319	0.44469	0.35721	0.30326
	624.452	3.96481	4.09193	4.21322	4.29116			624.452	0.779654	0.44197	0.35678	0.30261
	624.4	3.96435	4.09252	4.2148	4.29166			624.4	0.777009	0.44104	0.35562	0.30238
	624.26	3.96319	4.09411	4.21548	4.29302			624.26	0.769875	0.43854	0.35513	0.30179
	624.2	3.96273	4.0948	4.21694	4.2936			624.2	0.766818	0.43747	0.35407	0.30154
	624.069	3.9618	4.0963	4.21771	4.29486			624.069	0.760213	0.43518	0.35352	0.301
	624	3.96134	4.09709	4.21907	4.29552			624	0.75675	0.43398	0.35256	0.30072
	623.878	3.96061	4.09849	4.21994	4.29668			623.878	0.750672	0.43189	0.35196	0.30023
	623.8	3.96018	4.09939	4.22119	4.29743			623.8	0.746807	0.43057	0.3511	0.29992
	623.687	3.95963	4.10068	4.22215	4.2985			623.687	0.741252	0.42868	0.35045	0.29949
	623.6	3.95924	4.10169	4.22329	4.29932			623.6	0.736994	0.42723	0.34968	0.29915
	623.496	3.95884	4.10288	4.22434	4.3003			623.496	0.731957	0.42553	0.34897	0.29876
	623.4	3.95851	4.10399	4.22537	4.3012			623.4	0.727311	0.42397	0.34829	0.29841
	623.306	3.95823	4.10507	4.22652	4.30209			623.306	0.722787	0.42246	0.34754	0.29807
	623.2	3.95798	4.10629	4.22745	4.30307			623.2	0.717761	0.42078	0.34694	0.29769
	623.115	3.95781	4.10727	4.22869	4.30386			623.115	0.713744	0.41945	0.34615	0.29739
	623	3.95764	4.10859	4.2295	4.30493			623	0.708345	0.41767	0.34564	0.29699
	622.925	3.95756	4.10946	4.23084	4.30562			622.925	0.704829	0.41651	0.3448	0.29674
	622.8	3.95748	4.1109	4.23155	4.30677			622.8	0.699065	0.41462	0.34436	0.29632
	622.734	3.95747	4.11166	4.23298	4.30737			622.734	0.696042	0.41363	0.34349	0.2961
	622.6	3.9575	4.1132	4.23358	4.3086			622.6	0.689921	0.41164	0.34313	0.29567
	622.544	3.95754	4.11385	4.2351	4.30911			622.544	0.687385	0.41082	0.34221	0.29549
	622.4	3.9577	4.11551	4.23559	4.31042			622.4	0.680915	0.40873	0.34192	0.29504
	622.354	3.95776	4.11604	4.23721	4.31083			622.354	0.678857	0.40807	0.34098	0.2949
	622.2	3.95805	4.11781	4.23759	4.31222			622.2	0.672046	0.40588	0.34076	0.29444
	622.164	3.95813	4.11822	4.23931	4.31255			622.164	0.670459	0.40537	0.33978	0.29433
	622	3.95856	4.12011	4.23958	4.31401			622	0.663315	0.4031	0.33962	0.29385
	621.974	3.95864	4.12041	4.24139	4.31425			621.974	0.66219	0.40274	0.33861	0.29378
	621.8	3.95922	4.1224	4.24155	4.31579			621.8	0.654721	0.40038	0.33852	0.29329
	621.784	3.95928	4.12258	4.24346	4.31593			621.784	0.65405	0.40017	0.33748	0.29324
	621.6	3.96002	4.12469	4.24351	4.31756			621.6	0.646265	0.39772	0.33745	0.29274
	621.595	3.96004	4.12476	4.24546	4.31761			621.595	0.646038	0.39765	0.33641	0.29273
	621.405	3.96093	4.12692	4.24551	4.31927			621.405	0.638155	0.39518	0.33638	0.29223
	621.4	3.96096	4.12698	4.24739	4.31932			621.4	0.637947	0.39512	0.3354	0.29222
	621.216	3.96193	4.12908	4.24755	4.32093			621.216	0.630399	0.39277	0.33532	0.29175
	621.2	3.96202	4.12926	4.24931	4.32106			621.2	0.629764	0.39258	0.33442	0.29172
	621.026	3.96305	4.13124	4.24957	4.32257			621.026	0.62277	0.39042	0.33429	0.2913
	621	3.96321	4.13154	4.25121	4.32279			621	0.621718	0.39009	0.33347	0.29123
	620.837	3.96427	4.13339	4.25158	4.3242			620.837	0.615266	0.38811	0.33329	0.29085
	620.8	3.96452	4.13381	4.2531	4.32451			620.8	0.613807	0.38766	0.33255	0.29077
	620.648	3.96559	4.13553	4.25358	4.32581			620.648	0.607886	0.38585	0.33232	0.29042
	620.6	3.96594	4.13608	4.25497	4.32622			620.6	0.606029	0.38529	0.33166	0.29032
	620.459	3.967	4.13767	4.25556	4.32742			620.459	0.60063	0.38365	0.33138	0.29002
	620.4	3.96746	4.13833	4.25684	4.32792			620.4	0.598384	0.38296	0.33079	0.28989
	620.27	3.96851	4.1398	4.25753	4.32901			620.27	0.593496	0.38149	0.33048	0.28962
	620.2	3.96909	4.14059	4.25868	4.3296			620.2	0.590871	0.38069	0.32995	0.28948
	620.082	3.9701	4.14192	4.25948	4.3306			620.082	0.586482	0.37937	0.3296	0.28924
	620	3.97082	4.14283	4.26052	4.33128			620	0.583488	0.37848	0.32914	0.28908
	619.893	3.97178	4.14403	4.26142	4.33217			619.893	0.579589	0.37731	0.32874	0.28888
	619.8	3.97264	4.14507	4.26234	4.33294			619.8	0.576234	0.37631	0.32835	0.28871
	619.704	3.97354	4.14613	4.26334	4.33373			619.704	0.572813	0.37529	0.32792	0.28853
	619.6	3.97454	4.1473	4.26415	4.33459			619.6	0.569107	0.37419	0.32758	0.28835
	619.516	3.97537	4.14823	4.26526	4.33528			619.516	0.566153	0.37331	0.32712	0.2882
	619.4	3.97653	4.14952	4.26594	4.33623			619.4	0.562106	0.37211	0.32684	0.288
	619.328	3.97727	4.15032	4.26715	4.33682			619.328	0.559609	0.37138	0.32635	0.28788
	619.2	3.9786	4.15173	4.26772	4.33786			619.2	0.55523	0.37009	0.32613	0.28768
	619.14	3.97924	4.1524	4.26904	4.33835			619.14	0.553178	0.36949	0.32561	0.28758
	619	3.98075	4.15393	4.26949	4.33948			619	0.548476	0.36811	0.32543	0.28736
	618.952	3.98128	4.15446	4.27091	4.33987			618.952	0.546859	0.36763	0.32489	0.28729
	618.8	3.98297	4.15613	4.27125	4.34109			618.8	0.541843	0.36617	0.32476	0.28707
	618.764	3.98338	4.15653	4.27277	4.34138			618.764	0.540651	0.36582	0.3242	0.28702
	618.6	3.98525	4.15831	4.27299	4.34268			618.6	0.535329	0.36428	0.32412	0.28679
	618.576	3.98553	4.15858	4.27461	4.34287			618.576	0.534551	0.36405	0.32353	0.28675
	618.4	3.9876	4.16049	4.27472	4.34427			618.4	0.528933	0.36243	0.32349	0.28652
	618.388	3.98774	4.16062	4.27644	4.34436			618.388	0.528558	0.36232	0.32288	0.28651
	618.201	3.99	4.16265	4.27644	4.34584			618.201	0.52267	0.36063	0.32288	0.28627
	618.2	3.99001	4.16266	4.27814	4.34584			618.2	0.522652	0.36062	0.3223	0.28627
	618.013	3.99232	4.16468	4.27826	4.34731			618.013	0.516886	0.35897	0.32226	0.28605
	618	3.99248	4.16482	4.27983	4.34741			618	0.516486	0.35886	0.32174	0.28603
	617.826	3.99467	4.16669	4.28006	4.34876			617.826	0.511204	0.35735	0.32166	0.28584
	617.8	3.995	4.16697	4.28151	4.34896			617.8	0.510431	0.35713	0.3212	0.28581
	617.639	3.99708	4.16869	4.28185	4.35021			617.639	0.505622	0.35576	0.32109	0.28564
	617.6	3.99758	4.1691	4.28318	4.35051			617.6	0.504487	0.35544	0.32067	0.2856
	617.451	3.99952	4.17069	4.28363	4.35165			617.451	0.50014	0.35421	0.32053	0.28545
	617.4	4.0002	4.17123	4.28483	4.35204			617.4	0.498651	0.35379	0.32017	0.2854
	617.264	4.00201	4.17267	4.2854	4.35308			617.264	0.494754	0.3527	0.32	0.28528
	617.2	4.00287	4.17335	4.28647	4.35357			617.2	0.492922	0.35218	0.31968	0.28522
	617.077	4.00453	4.17465	4.28715	4.3545			617.077	0.489463	0.35121	0.31949	0.28512
	617	4.00559	4.17546	4.2881	4.35508			617	0.487297	0.35061	0.31921	0.28505
	616.891	4.00709	4.17661	4.28889	4.3559			616.891	0.484266	0.34976	0.31899	0.28496
	616.8	4.00835	4.17756	4.28972	4.35659			616.8	0.481776	0.34907	0.31877	0.2849
	616.704	4.00969	4.17856	4.29062	4.3573			616.704	0.479161	0.34834	0.31852	0.28482
	616.6	4.01114	4.17965	4.29133	4.35808			616.6	0.476355	0.34757	0.31833	0.28475
	616.517	4.01231	4.18051	4.29233	4.35869			616.517	0.474147	0.34696	0.31807	0.28469
	616.4	4.01398	4.18173	4.29292	4.35957			616.4	0.471035	0.3461	0.31792	0.28462
	616.331	4.01496	4.18244	4.29404	4.36008			616.331	0.469221	0.3456	0.31764	0.28458
	616.2	4.01685	4.1838	4.29451	4.36104			616.2	0.465811	0.34466	0.31752	0.2845
	616.145	4.01765	4.18437	4.29573	4.36145			616.145	0.464382	0.34427	0.31723	0.28447
	616	4.01975	4.18585	4.29608	4.36251			616	0.460684	0.34326	0.31714	0.28439
	615.958	4.02035	4.18628	4.29741	4.36281			615.958	0.45963	0.34297	0.31683	0.28437
	615.8	4.02268	4.1879	4.29764	4.36396			615.8	0.45565	0.34189	0.31678	0.2843
	615.772	4.02309	4.18819	4.29907	4.36417			615.772	0.454961	0.3417	0.31646	0.28429
	615.6	4.02564	4.18994	4.29919	4.36541			615.6	0.450709	0.34056	0.31643	0.28421
	615.586	4.02585	4.19008	4.30072	4.36551			615.586	0.450374	0.34047	0.3161	0.28421
	615.4	4.02862	4.19196	4.30073	4.36685			615.4	0.445869	0.33925	0.3161	0.28414
	615.4	4.02863	4.19197	4.30225	4.36685			615.4	0.445859	0.33925	0.31578	0.28414
	615.215	4.03142	4.19384	4.30237	4.36818			615.215	0.441442	0.33807	0.31576	0.28408
	615.2	4.03165	4.19398	4.30377	4.36828			615.2	0.441097	0.33797	0.31548	0.28408
	615.029	4.03424	4.1957	4.304	4.36949			615.029	0.437094	0.33691	0.31544	0.28404
	615	4.03468	4.19599	4.30527	4.3697			615	0.436422	0.33673	0.3152	0.28403
	614.843	4.03708	4.19755	4.30562	4.37081			614.843	0.432822	0.33577	0.31513	0.284
	614.8	4.03775	4.19799	4.30676	4.37111			614.8	0.431833	0.33551	0.31492	0.28399
	614.658	4.03993	4.1994	4.30723	4.37211			614.658	0.428626	0.33467	0.31484	0.28397
	614.6	4.04083	4.19997	4.30825	4.37251			614.6	0.427328	0.33433	0.31467	0.28396
	614.473	4.0428	4.20123	4.30882	4.3734			614.473	0.424502	0.33359	0.31457	0.28395
	614.4	4.04393	4.20195	4.30972	4.37391			614.4	0.422905	0.33317	0.31442	0.28394
	614.287	4.04569	4.20306	4.31041	4.37469			614.287	0.420451	0.33253	0.31431	0.28394
	614.2	4.04705	4.20391	4.31118	4.37529			614.2	0.418563	0.33204	0.31419	0.28393
	614.102	4.04859	4.20487	4.31198	4.37597			614.102	0.416471	0.33149	0.31407	0.28393
	614	4.05019	4.20587	4.31263	4.37667			614	0.4143	0.33093	0.31398	0.28394
	613.917	4.0515	4.20667	4.31355	4.37724			613.917	0.41256	0.33048	0.31384	0.28394
	613.8	4.05335	4.20781	4.31407	4.37804			613.8	0.410114	0.32985	0.31377	0.28395
	613.732	4.05442	4.20847	4.3151	4.3785			613.732	0.408718	0.3295	0.31364	0.28395
	613.6	4.05652	4.20975	4.3155	4.3794			613.6	0.406004	0.3288	0.31358	0.28397
	613.548	4.05735	4.21025	4.31664	4.37975			613.548	0.404942	0.32853	0.31344	0.28398
	613.4	4.05971	4.21167	4.31692	4.38075			613.4	0.401969	0.32778	0.3134	0.284
	613.363	4.0603	4.21203	4.31817	4.381			613.363	0.401231	0.32759	0.31326	0.28401
	613.2	4.0629	4.21358	4.31833	4.38209			613.2	0.398007	0.32678	0.31324	0.28404
	613.178	4.06325	4.21379	4.31969	4.38224			613.178	0.397585	0.32667	0.31309	0.28405
	613	4.06611	4.21549	4.31973	4.38343			613	0.394116	0.3258	0.31309	0.28409
	612.994	4.06621	4.21554	4.32112	4.38347			612.994	0.394002	0.32577	0.31295	0.28409
	612.81	4.06918	4.21729	4.32119	4.38469			612.81	0.39048	0.32489	0.31294	0.28415
	612.8	4.06934	4.21738	4.3225	4.38475			612.8	0.390296	0.32485	0.31282	0.28415
	612.626	4.07215	4.21903	4.32269	4.3859			612.626	0.387019	0.32404	0.3128	0.28421
	612.6	4.07257	4.21926	4.32387	4.38607			612.6	0.386545	0.32392	0.3127	0.28422
	612.441	4.07514	4.22075	4.32418	4.38711			612.441	0.383618	0.3232	0.31268	0.28428
	612.4	4.07581	4.22114	4.32523	4.38738			612.4	0.38286	0.32302	0.3126	0.2843
	612.257	4.07813	4.22247	4.32566	4.38831			612.257	0.380274	0.32238	0.31257	0.28436
	612.2	4.07906	4.223	4.32659	4.38869			612.2	0.379242	0.32213	0.3125	0.28438
	612.074	4.08112	4.22417	4.32712	4.38951			612.074	0.376988	0.32159	0.31247	0.28444
	612	4.08232	4.22485	4.32793	4.38998			612	0.375689	0.32127	0.31242	0.28448
	611.89	4.08412	4.22587	4.32858	4.39069			611.89	0.373758	0.32081	0.31238	0.28453
	611.8	4.08559	4.2267	4.32926	4.39127			611.8	0.372199	0.32044	0.31235	0.28458
	611.706	4.08712	4.22756	4.33003	4.39187			611.706	0.370582	0.32005	0.31231	0.28463
	611.6	4.08886	4.22853	4.33058	4.39255			611.6	0.368772	0.31962	0.31229	0.28469
	611.523	4.09013	4.22924	4.33146	4.39304			611.523	0.367461	0.31931	0.31225	0.28474
	611.4	4.09214	4.23036	4.3319	4.39382			611.4	0.365405	0.31883	0.31223	0.28481
	611.339	4.09314	4.23091	4.33289	4.39421			611.339	0.364392	0.31859	0.3122	0.28485
	611.2	4.09542	4.23217	4.3332	4.39509			611.2	0.362099	0.31805	0.31219	0.28494
	611.156	4.09615	4.23257	4.33431	4.39537			611.156	0.361375	0.31788	0.31217	0.28497
	611	4.09871	4.23397	4.3345	4.39634			611	0.358851	0.3173	0.31216	0.28508
	610.973	4.09917	4.23422	4.33571	4.39652			610.973	0.358409	0.3172	0.31214	0.2851
	610.8	4.10201	4.23577	4.33579	4.39759			610.8	0.35566	0.31657	0.31214	0.28522
	610.789	4.10218	4.23586	4.33706	4.39766			610.789	0.355493	0.31653	0.31213	0.28523
	610.606	4.1052	4.2375	4.33711	4.3988			610.606	0.352625	0.31588	0.31213	0.28537
	610.6	4.10531	4.23755	4.33833	4.39884			610.6	0.352525	0.31585	0.31213	0.28537
	610.424	4.10822	4.23912	4.3385	4.39993			610.424	0.349806	0.31524	0.31213	0.28551
	610.4	4.10861	4.23933	4.3396	4.40007			610.4	0.349446	0.31516	0.31214	0.28553
	610.241	4.11124	4.24074	4.33988	4.40105			610.241	0.347033	0.31462	0.31214	0.28566
	610.2	4.11192	4.2411	4.34085	4.4013			610.2	0.346421	0.31448	0.31216	0.2857
	610.058	4.11427	4.24234	4.34124	4.40217			610.058	0.344307	0.31401	0.31216	0.28582
	610	4.11523	4.24285	4.34209	4.40252			610	0.343449	0.31383	0.31218	0.28587
	609.876	4.11729	4.24394	4.3426	4.40328			609.876	0.341625	0.31343	0.3122	0.28598
	609.8	4.11854	4.2446	4.34333	4.40374			609.8	0.340529	0.31319	0.31222	0.28605
	609.693	4.12031	4.24553	4.34395	4.40438			609.693	0.338988	0.31285	0.31224	0.28615
	609.6	4.12185	4.24634	4.34455	4.40495			609.6	0.33766	0.31257	0.31226	0.28624
	609.511	4.12333	4.24711	4.3453	4.40548			609.511	0.336395	0.3123	0.31229	0.28633
	609.4	4.12517	4.24807	4.34577	4.40615			609.4	0.334841	0.31197	0.31232	0.28644
	609.328	4.12636	4.24868	4.34663	4.40657			609.328	0.333844	0.31176	0.31236	0.28651
	609.2	4.12849	4.24979	4.34698	4.40734			609.2	0.33207	0.31138	0.31238	0.28664
	609.146	4.12938	4.25025	4.34795	4.40766			609.146	0.331335	0.31123	0.31243	0.2867
	609	4.13181	4.2515	4.34819	4.40853			609	0.329348	0.31081	0.31245	0.28685
	608.964	4.1324	4.2518	4.34926	4.40874			608.964	0.328868	0.31071	0.31252	0.28689
	608.8	4.13513	4.2532	4.34938	4.40971			608.8	0.326673	0.31026	0.31253	0.28707
	608.782	4.13542	4.25335	4.35057	4.40981			608.782	0.32644	0.31022	0.31261	0.28709
	608.601	4.13844	4.25489	4.35057	4.41088			608.601	0.324052	0.30973	0.31261	0.28729
	608.6	4.13845	4.25489	4.35174	4.41088			608.6	0.324044	0.30973	0.31271	0.28729
	608.419	4.14146	4.25642	4.35187	4.41194			608.419	0.321703	0.30926	0.31272	0.2875
	608.4	4.14177	4.25658	4.35292	4.41205			608.4	0.32146	0.30921	0.31281	0.28752
	608.237	4.14447	4.25794	4.35316	4.413			608.237	0.319392	0.3088	0.31283	0.28772
	608.2	4.14509	4.25825	4.35408	4.41321			608.2	0.318921	0.30871	0.31292	0.28776
	608.056	4.14749	4.25946	4.35443	4.41404			608.056	0.317118	0.30836	0.31296	0.28794
	608	4.14842	4.25992	4.35523	4.41437			608	0.316425	0.30822	0.31304	0.288
	607.874	4.1505	4.26096	4.35571	4.41509			607.874	0.314881	0.30793	0.31309	0.28816
	607.8	4.15174	4.26158	4.35638	4.41551			607.8	0.313972	0.30775	0.31317	0.28825
	607.693	4.15351	4.26246	4.35697	4.41612			607.693	0.31268	0.30751	0.31323	0.28839
	607.6	4.15506	4.26323	4.35752	4.41666			607.6	0.311561	0.3073	0.3133	0.28851
	607.512	4.15652	4.26395	4.35822	4.41716			607.512	0.310514	0.3071	0.31338	0.28862
	607.4	4.15838	4.26487	4.35865	4.41779			607.4	0.309191	0.30686	0.31344	0.28877
	607.331	4.15953	4.26543	4.35947	4.41818			607.331	0.308383	0.30671	0.31354	0.28886
	607.2	4.1617	4.2665	4.35978	4.41892			607.2	0.306861	0.30643	0.31359	0.28904
	607.15	4.16253	4.26691	4.36071	4.4192			607.15	0.306286	0.30633	0.31371	0.28911
	607	4.16502	4.26813	4.3609	4.42004			607	0.304571	0.30602	0.31374	0.28931
	606.969	4.16554	4.26838	4.36194	4.42022			606.969	0.304223	0.30596	0.31389	0.28936
	606.8	4.16835	4.26974	4.36201	4.42116			606.8	0.30232	0.30562	0.3139	0.28959
	606.789	4.16854	4.26983	4.36311	4.42123			606.789	0.302192	0.3056	0.31407	0.28961
	606.608	4.17153	4.27129	4.36316	4.42223			606.608	0.300193	0.30526	0.31408	0.28987
	606.6	4.17166	4.27135	4.3642	4.42227			606.6	0.300106	0.30524	0.31425	0.28988
	606.427	4.17453	4.27273	4.36437	4.42323			606.427	0.298226	0.30492	0.31427	0.29013
	606.4	4.17498	4.27295	4.36529	4.42338			606.4	0.29793	0.30487	0.31443	0.29017
	606.247	4.17752	4.27417	4.36558	4.42422			606.247	0.29629	0.3046	0.31448	0.2904
	606.2	4.1783	4.27454	4.36638	4.42448			606.2	0.295791	0.30452	0.31461	0.29047
	606.067	4.18051	4.2756	4.36677	4.42521			606.067	0.294385	0.30429	0.31469	0.29067
	606	4.18162	4.27612	4.36745	4.42557			606	0.293687	0.30418	0.31481	0.29078
	605.887	4.1835	4.27702	4.36796	4.42619			605.887	0.29251	0.30399	0.31491	0.29095
	605.8	4.18493	4.2777	4.36852	4.42666			605.8	0.291619	0.30385	0.31501	0.29109
	605.706	4.18648	4.27843	4.36915	4.42716			605.706	0.290664	0.3037	0.31513	0.29123
	605.6	4.18825	4.27927	4.36958	4.42774			605.6	0.289585	0.30353	0.31522	0.2914
	605.527	4.18947	4.27984	4.37032	4.42814			605.527	0.288847	0.30342	0.31537	0.29152
	605.4	4.19156	4.28083	4.37063	4.42882			605.4	0.287586	0.30323	0.31543	0.29172
	605.347	4.19245	4.28124	4.37149	4.4291			605.347	0.287058	0.30315	0.31561	0.29181
	605.2	4.19488	4.28238	4.37168	4.42989			605.2	0.285619	0.30294	0.31565	0.29205
	605.167	4.19542	4.28264	4.37265	4.43006			605.167	0.285297	0.30289	0.31586	0.2921
	605	4.19819	4.28392	4.37272	4.43095			605	0.283686	0.30266	0.31588	0.29238
	604.987	4.1984	4.28402	4.37376	4.43102			604.987	0.283564	0.30265	0.31611	0.2924
	604.808	4.20137	4.2854	4.3738	4.43197			604.808	0.281857	0.30241	0.31612	0.2927
	604.8	4.2015	4.28546	4.37478	4.43201			604.8	0.281785	0.3024	0.31635	0.29272
	604.628	4.20434	4.28677	4.37494	4.43292			604.628	0.280177	0.30218	0.31639	0.29301
	604.6	4.20481	4.28699	4.3758	4.43306			604.6	0.279915	0.30215	0.31659	0.29306
	604.449	4.2073	4.28814	4.37608	4.43386			604.449	0.278523	0.30196	0.31666	0.29332
	604.4	4.20811	4.28851	4.37682	4.43411			604.4	0.278076	0.3019	0.31684	0.29341
	604.27	4.21027	4.2895	4.37721	4.43479			604.27	0.276894	0.30175	0.31694	0.29363
	604.2	4.21142	4.29003	4.37783	4.43515			604.2	0.276268	0.30168	0.31709	0.29376
	604.091	4.21323	4.29085	4.37834	4.43572			604.091	0.275291	0.30155	0.31722	0.29395
	604	4.21473	4.29153	4.37883	4.43619			604	0.274489	0.30146	0.31735	0.29411
	603.912	4.21619	4.2922	4.37945	4.43665			603.912	0.273712	0.30136	0.31752	0.29427
	603.8	4.21803	4.29303	4.37982	4.43722			603.8	0.27274	0.30125	0.31762	0.29448
	603.733	4.21914	4.29354	4.38056	4.43757			603.733	0.272158	0.30118	0.31782	0.2946
	603.6	4.22133	4.29453	4.38081	4.43825			603.6	0.27102	0.30106	0.31789	0.29484
	603.554	4.2221	4.29487	4.38166	4.43849			603.554	0.270627	0.30101	0.31813	0.29493
	603.4	4.22464	4.29601	4.3818	4.43927			603.4	0.269328	0.30087	0.31817	0.29522
	603.375	4.22505	4.29619	4.38276	4.4394			603.375	0.26912	0.30085	0.31844	0.29526
	603.2	4.22794	4.29749	4.38277	4.44029			603.2	0.267664	0.3007	0.31845	0.29559
	603.197	4.22799	4.29751	4.38375	4.44031			603.197	0.267636	0.30069	0.31873	0.2956
	603.018	4.23094	4.29883	4.38384	4.44121			603.018	0.266174	0.30055	0.31876	0.29594
	603	4.23124	4.29896	4.38471	4.4413			603	0.266027	0.30054	0.31903	0.29597
	602.84	4.23388	4.30013	4.38492	4.44211			602.84	0.264735	0.30041	0.31909	0.29629
	602.8	4.23454	4.30042	4.38567	4.44231			602.8	0.264417	0.30038	0.31932	0.29636
	602.661	4.23682	4.30143	4.386	4.443			602.661	0.263318	0.30028	0.31943	0.29663
	602.6	4.23783	4.30188	4.38662	4.44331			602.6	0.262834	0.30024	0.31962	0.29675
	602.483	4.23976	4.30273	4.38707	4.44389			602.483	0.261922	0.30016	0.31977	0.29698
	602.4	4.24113	4.30333	4.38757	4.4443			602.4	0.261277	0.30011	0.31993	0.29715
	602.305	4.24269	4.30402	4.38813	4.44477			602.305	0.260548	0.30005	0.32011	0.29734
	602.2	4.24443	4.30477	4.38851	4.44529			602.2	0.259745	0.29999	0.32024	0.29755
	602.127	4.24562	4.3053	4.38918	4.44565			602.127	0.259194	0.29995	0.32047	0.2977
	602	4.24772	4.30621	4.38945	4.44628			602	0.258238	0.29988	0.32056	0.29796
	601.949	4.24855	4.30657	4.39023	4.44653			601.949	0.257861	0.29985	0.32083	0.29806
	601.8	4.25102	4.30764	4.39037	4.44726			601.8	0.256755	0.29978	0.32088	0.29836
	601.772	4.25148	4.30784	4.39127	4.4474			601.772	0.256548	0.29977	0.32119	0.29842
	601.6	4.25431	4.30906	4.3913	4.44823			601.6	0.255297	0.29969	0.3212	0.29878
	601.594	4.25441	4.30911	4.39222	4.44826			601.594	0.255254	0.29968	0.32153	0.29879
	601.417	4.25733	4.31036	4.3923	4.44913			601.417	0.253981	0.29961	0.32156	0.29916
	601.4	4.2576	4.31048	4.39313	4.44921			601.4	0.253863	0.29961	0.32187	0.2992
	601.239	4.26025	4.31162	4.39333	4.44998			601.239	0.252726	0.29955	0.32194	0.29954
	601.2	4.2609	4.31189	4.39404	4.45017			601.2	0.252453	0.29953	0.3222	0.29962
	601.062	4.26317	4.31286	4.39435	4.45084			601.062	0.251491	0.29949	0.32232	0.29991
	601	4.26419	4.3133	4.39494	4.45113			601	0.251065	0.29947	0.32255	0.30005
	600.885	4.26609	4.3141	4.39537	4.45169			600.885	0.250274	0.29944	0.32271	0.30029
	600.8	4.26748	4.31469	4.39583	4.45209			600.8	0.2497	0.29942	0.32289	0.30048
	600.707	4.26901	4.31534	4.39638	4.45253			600.707	0.249076	0.2994	0.32311	0.30068
	600.6	4.27077	4.31608	4.39672	4.45304			600.6	0.248357	0.29937	0.32325	0.30091
	600.53	4.27192	4.31657	4.39738	4.45337			600.53	0.247895	0.29936	0.32351	0.30107
	600.4	4.27407	4.31747	4.39761	4.45399			600.4	0.247036	0.29934	0.3236	0.30135
	600.354	4.27483	4.31779	4.39837	4.45421			600.354	0.246732	0.29933	0.32391	0.30146
	600.2	4.27736	4.31885	4.39849	4.45493			600.2	0.245737	0.29931	0.32396	0.3018
	600.177	4.27774	4.31901	4.39936	4.45504			600.177	0.245587	0.29931	0.32432	0.30185
[truncated: 1 more rows]

## Sheet: Fig 3 c d
Figure 3c	X-axis (Wavelength (nm))	Y1-axis (0 mW)	Y2-axis (3 mW)	Y3-axis (4 mW)	Y4-axis (5 mW)		Figure 3d	X-axis (Wavelength (nm))	Y1-axis (0 mW)	Y2-axis (3 mW)	Y3-axis (4 mW)	Y4-axis (5 mW)
	690	1.70604	1.77779	1.80029	1.81969			690	0.0112643	0.0292312	0.0407464	0.0495749
	692	1.69576	1.76718	1.78953	1.8084			692	0.0102107	0.0269634	0.037637	0.0457804
	694	1.68586	1.75696	1.77918	1.79757			694	0.00928164	0.0249173	0.0348205	0.0423729
	696	1.67628	1.7471	1.76918	1.78715			696	0.00845951	0.0230622	0.0322568	0.0392937
	698	1.66702	1.73757	1.7595	1.7771			698	0.00772961	0.0213727	0.0299133	0.0364956
	700	1.65804	1.72834	1.75011	1.76738			700	0.00707956	0.0198278	0.0277629	0.0339402
	702	1.64932	1.71938	1.74099	1.75796			702	0.00649892	0.01841	0.0257831	0.0315958
	704	1.64085	1.71066	1.73211	1.74882			704	0.0059788	0.0171045	0.0239549	0.0294365
	706	1.6326	1.70218	1.72346	1.73992			706	0.00551166	0.0158988	0.0222623	0.0274406
	708	1.62456	1.6939	1.71501	1.73124			708	0.00509103	0.0147824	0.0206918	0.02559
	710	1.61672	1.68582	1.70675	1.72278			710	0.00471135	0.0137462	0.0192315	0.0238693
	712	1.60905	1.67791	1.69867	1.7145			712	0.00436785	0.0127824	0.0178715	0.0222655
	714	1.60156	1.67017	1.69074	1.7064			714	0.00405639	0.0118843	0.016603	0.0207675
	716	1.59422	1.66259	1.68297	1.69847			716	0.00377339	0.011046	0.0154183	0.0193657
	718	1.58704	1.65514	1.67534	1.69068			718	0.00351572	0.0102625	0.0143108	0.0180518
	720	1.57999	1.64784	1.66783	1.68303			720	0.00328066	0.00952922	0.0132745	0.0168186
	722	1.57308	1.64065	1.66045	1.67551			722	0.00306582	0.00884229	0.0123042	0.0156598
	724	1.56628	1.63359	1.65319	1.66811			724	0.00286911	0.00819819	0.0113953	0.0145699
	726	1.55961	1.62663	1.64603	1.66082			726	0.0026887	0.00759384	0.0105434	0.0135439
	728	1.55304	1.61977	1.63897	1.65364			728	0.00252296	0.00702645	0.00974494	0.0125776
	730	1.54658	1.61302	1.63201	1.64656			730	0.00237045	0.00649357	0.00899639	0.0116669
	732	1.54022	1.60635	1.62514	1.63957			732	0.00222989	0.00599295	0.00829467	0.0108085
	734	1.53394	1.59977	1.61835	1.63267			734	0.00210017	0.0055226	0.00763696	0.00999928
	736	1.52776	1.59327	1.61165	1.62585			736	0.00198027	0.0050807	0.00702068	0.00923629
	738	1.52166	1.58685	1.60502	1.61911			738	0.0018693	0.00466558	0.00644345	0.00851703
	740	1.51563	1.58051	1.59846	1.61245			740	0.00176645	0.00427575	0.00590308	0.00783915
	742	1.50968	1.57423	1.59198	1.60585			742	0.001671	0.00390983	0.00539754	0.00720051
	744	1.50381	1.56802	1.58556	1.59932			744	0.00158231	0.00356655	0.00492496	0.00659916
	746	1.498	1.56187	1.5792	1.59286			746	0.00149981	0.00324475	0.00448357	0.00603329
	748	1.49225	1.55578	1.5729	1.58645			748	0.00142296	0.00294336	0.00407175	0.00550124
	750	1.48657	1.54974	1.56666	1.58011			750	0.0013513	0.00266139	0.00368797	0.00500148
	752	1.48094	1.54376	1.56047	1.57381			752	0.00128441	0.00239792	0.00333079	0.00453256
	754	1.47537	1.53784	1.55433	1.56757			754	0.00122189	0.00215209	0.00299884	0.00409316
	756	1.46985	1.53196	1.54825	1.56138			756	0.0011634	0.00192312	0.00269087	0.00368205
	758	1.46439	1.52613	1.54221	1.55524			758	0.00110863	0.00171026	0.00240565	0.00329805
	760	1.45897	1.52034	1.53622	1.54914			760	0.00105728	0.00151281	0.00214205	0.00294008
	762	1.4536	1.5146	1.53027	1.54309			762	0.0010091	0.00133012	0.00189897	0.00260712
	764	1.44827	1.5089	1.52436	1.53708			764	0.000963846	0.00116159	0.00167538	0.00229821
	766	1.44298	1.50323	1.5185	1.53111			766	0.000921299	0.00100664	0.00147028	0.00201243
	768	1.43774	1.49761	1.51267	1.52518			768	0.000881261	0.000864725	0.00128273	0.00174894
	770	1.43253	1.49202	1.50688	1.51929			770	0.000843551	0.000735337	0.00111183	0.00150691
	772	1.42736	1.48647	1.50112	1.51343			772	0.000808001	0.000617992	0.000956693	0.00128558
	774	1.42222	1.48095	1.4954	1.5076			774	0.000774459	0.000512233	0.000816489	0.00108422
	776	1.41712	1.47546	1.48971	1.50181			776	0.000742785	0.000417626	0.000690408	0.000902136
	778	1.41206	1.47	1.48406	1.49605			778	0.000712848	0.00033376	0.000577667	0.000738661
	780	1.40702	1.46457	1.47843	1.49033			780	0.00068453	0.000260244	0.000477512	0.000593166
	782	1.40202	1.45917	1.47283	1.48463			782	0.000657722	0.000196705	0.00038921	0.00046505
	784	1.39704	1.4538	1.46726	1.47896			784	0.000632321	0.000142786	0.000312047	0.000353735
	786	1.39209	1.44845	1.46171	1.47332			786	0.000608234	9.81508e-05	0.000245332	0.000258671
	788	1.38717	1.44313	1.45619	1.4677			788	0.000585375	6.24736e-05	0.000188388	0.00017933
	790	1.38227	1.43784	1.4507	1.46211			790	0.000563663	3.54446e-05	0.000140555	0.000115205
	792	1.37741	1.43256	1.44522	1.45655			792	0.000543022	1.67667e-05	0.000101188	6.5808e-05
	794	1.37256	1.42731	1.43977	1.45101			794	0.000523384	6.15472e-06	6.96526e-05	3.06724e-05
	796	1.36774	1.42209	1.43434	1.44549			796	0.000504684	3.33455e-06	4.53284e-05	9.34673e-06
	798	1.36294	1.41688	1.42893	1.44			798	0.000486861	8.04242e-06	2.76038e-05	1.39663e-06
	800	1.35817	1.41169	1.42354	1.43452			800	0.000469859	2.0024e-05	1.58766e-05	6.40258e-06
	802	1.35342	1.40653	1.41817	1.42907			802	0.000453623	3.90338e-05	9.55304e-06	2.39591e-05
	804	1.34869	1.40138	1.41281	1.42364			804	0.000438104	6.4834e-05	8.04683e-06	5.36735e-05
	806	1.34398	1.39625	1.40747	1.41823			806	0.000423253	9.7194e-05	1.07782e-05	9.51651e-05
	808	1.3393	1.39114	1.40215	1.41284			808	0.000409025	0.00013589	1.71736e-05	0.000148064
	810	1.33463	1.38605	1.39684	1.40747			810	0.000395377	0.000180703	2.66652e-05	0.00021201

## Sheet: Fig 4 b c
Figure 4b	X-axis (Delay time (ns))	Y-axis (Photo Count)		Figure 4c	X-axis (Delay time (ns))	Y-axis (Photo Count)
	0	24			0.032	3186.75
	0.016	27			0.096	3247.62
	0.032	41			0.16	3251.46
	0.048	42			0.224	3104.28
	0.064	39			0.288	3306.59
	0.08	45			0.352	3161.89
	0.096	40			0.416	3018.24
	0.112	54			0.48	2968.75
	0.128	40			0.544	2939.47
	0.144	53			0.608	3100.38
	0.16	51			0.672	3004.51
	0.176	63			0.736	3003.04
	0.192	56			0.8	3018.53
	0.208	63			0.864	3112.79
	0.224	53			0.928	3059.73
	0.24	77			0.992	3146.74
	0.256	72			1.056	3071.89
	0.272	72			1.12	3069.06
	0.288	82			1.184	3294.8
	0.304	82			1.248	3084.85
	0.32	99			1.312	3106.47
	0.336	124			1.376	2995.26
	0.352	102			1.44	3055.52
	0.368	111			1.504	2864.92
	0.384	107			1.568	2882.11
	0.4	115			1.632	2881.58
	0.416	147			1.696	2840.46
	0.432	146			1.76	2822.93
	0.448	150			1.824	2891.13
	0.464	175			1.888	2853.21
	0.48	182			1.952	2975.76
	0.496	173			2.016	2890.44
	0.512	180			2.08	3062.36
	0.528	203			2.144	3181.13
	0.544	230			2.208	3033.03
	0.56	271			2.272	3092.26
	0.576	275			2.336	3218.64
	0.592	245			2.4	3109.4
	0.608	300			2.464	3219.65
	0.624	300			2.528	3269.47
	0.64	336			2.592	3141.17
	0.656	329			2.656	3272.56
	0.672	372			2.72	2979.12
	0.688	450			2.784	3001.77
	0.704	469			2.848	3133.25
	0.72	466			2.912	3071.74
	0.736	520			2.976	3162.49
	0.752	614			3.04	3127.78
	0.768	604			3.104	3159.69
	0.784	624			3.168	3278.48
	0.8	700			3.232	3176.2
	0.816	753			3.296	3232.62
	0.832	816			3.36	3394.35
	0.848	887			3.424	3308.59
	0.864	932			3.488	3391.72
	0.88	1022			3.552	3258.77
	0.896	1123			3.616	3195
	0.912	1160			3.68	3318.06
	0.928	1238			3.744	3229.81
	0.944	1323			3.808	3241.59
	0.96	1423			3.872	3442.65
	0.976	1576			3.936	3221.85
	0.992	1859			4	3244.5
	1.008	1963			4.064	3216.24
	1.024	2199			4.128	3102.9
	1.04	2466			4.192	3328.47
	1.056	2816			4.256	3488.91
	1.072	3129			4.32	3265.54
	1.088	3353			4.384	3291.75
	1.104	3598			4.448	3464.79
	1.12	3864			4.512	3384.65
	1.136	3964			4.576	3408.28
	1.152	3942			4.64	3629.45
	1.168	3899			4.704	3486.72
	1.184	4075			4.768	3344.95
	1.2	3931			4.832	3414.43
	1.216	4267			4.896	3328.28
	1.232	4387			4.96	3440.91
	1.248	5122			5.024	3313.41
	1.264	5742			5.088	3332.78
	1.28	6725			5.152	3253.93
	1.296	7737			5.216	3268.84
	1.312	9004			5.28	3368.3
	1.328	9976			5.344	3357.07
	1.344	10692			5.408	3441.93
	1.36	11028			5.472	3462.86
	1.376	11070			5.536	3570.55
	1.392	10757			5.6	3535.87
	1.408	9718			5.664	3617.74
	1.424	8661			5.728	3685.26
	1.44	7737			5.792	3550.21
	1.456	7097			5.856	3554.36
	1.472	6371			5.92	3407.34
	1.488	5914			5.984	3537.51
	1.504	5664			6.048	3519.56
	1.52	5405			6.112	3483.71
	1.536	5172			6.176	3483
	1.552	5173			6.24	3327.27
	1.568	5005			6.304	3345.62
	1.584	4969			6.368	3355.4
	1.6	4829			6.432	3463.95
	1.616	4693			6.496	3505.18
	1.632	4300			6.56	3609.81
	1.648	3996			6.624	3390.77
	1.664	3640			6.688	3498.6
	1.68	3358			6.752	3520.24
	1.696	3112			6.816	3801.75
	1.712	2806			6.88	3576.36
	1.728	2619			6.944	3655.59
	1.744	2498			7.008	3672.66
	1.76	2388			7.072	3595.48
	1.776	2204			7.136	3517.2
	1.792	1977			7.2	3503.37
	1.808	1924			7.264	3311.23
	1.824	1698			7.328	3476.42
	1.84	1592			7.392	3359.43
	1.856	1529			7.456	3394.34
	1.872	1449			7.52	3145.9
	1.888	1282			7.584	3511.87
	1.904	1223			7.648	3444.11
	1.92	1071			7.712	3452.55
	1.936	1054			7.776	3527.76
	1.952	985			7.84	3699.44
	1.968	876			7.904	3703.88
	1.984	890			7.968	3470.02
	2	823			8.032	3599.78
	2.016	759			8.096	3585.07
	2.032	678			8.16	3715.44
	2.048	639			8.224	3527.8
	2.064	609			8.288	3500.54
	2.08	588			8.352	3490.48
	2.096	509			8.416	3624.2
	2.112	490			8.48	3291.32
	2.128	467			8.544	3252.22
	2.144	400			8.608	3338.74
	2.16	392			8.672	3504.99
	2.176	376			8.736	3474.94
	2.192	326			8.8	3566.1
	2.208	326			8.864	3541.56
	2.224	291			8.928	3708.76
	2.24	245			8.992	3743.89
	2.256	241			9.056	3594.83
	2.272	233			9.12	3704.51
	2.288	232			9.184	3580.62
	2.304	206			9.248	3893.97
	2.32	224			9.312	3622.47
	2.336	194			9.376	3578.34
	2.352	194			9.44	3509.48
	2.368	166			9.504	3326.43
	2.384	140			9.568	3417.05
	2.4	136			9.632	3389.58
	2.416	128			9.696	3423.43
	2.432	130			9.76	3251.49
	2.448	114			9.824	3296.65
	2.464	126			9.888	3490.72
	2.48	116			9.952	3500.62
	2.496	79			10.016	3609.42
	2.512	90			10.08	3556.46
	2.528	96			10.144	3707.5
	2.544	88			10.208	3628.76
	2.56	69			10.272	3737.67
	2.576	68			10.336	3476.47
	2.592	81			10.4	3683.08
	2.608	67			10.464	3490.24
	2.624	58			10.528	3353.78
	2.64	60			10.592	3373.87
	2.656	48			10.656	3422.01
	2.672	54			10.72	3372.03
	2.688	48			10.784	3444.63
	2.704	44			10.848	3466.43
	2.72	52			10.912	3342.3
	2.736	45			10.976	3563.87
	2.752	35			11.04	3568.85
	2.768	45			11.104	3658.46
	2.784	32			11.168	3740.67
	2.8	41			11.232	3937.27
	2.816	43			11.296	3731.28
	2.832	38			11.36	3757.56
	2.848	35			11.424	3783.11
	2.864	33			11.488	3640.13
	2.88	39			11.552	3623.01
	2.896	25			11.616	3725.63
	2.912	31			11.68	3657.42
	2.928	30			11.744	3553.72
	2.944	42			11.808	3319.56
	2.96	25			11.872	3430.91
	2.976	43			11.936	3409.2
	2.992	30			12	3350.62
	3.008	28			12.064	3379.3
	3.024	26			12.128	3370.33
	3.04	36			12.192	3524.65
	3.056	34			12.256	3451.07
	3.072	27			12.32	3378.23
	3.088	29			12.384	3608.26
	3.104	36			12.448	3486.3
	3.12	34			12.512	3449.78
	3.136	37			12.576	3598.77
	3.152	36			12.64	3345.27
	3.168	35			12.704	3352.01
	3.184	37			12.768	3337.48
	3.2	28			12.832	3305.93
	3.216	24			12.896	3403.31
	3.232	22			12.96	3013.19
	3.248	20			13.024	3140.97
	3.264	21			13.088	3116.35
	3.28	19			13.152	3164.03
	3.296	12			13.216	3031.84
	3.312	18			13.28	3057.48
	3.328	11			13.344	3127.73
	3.344	16			13.408	3143.73
	3.36	22			13.472	3179.43
	3.376	16			13.536	3178.54
	3.392	19			13.6	3284.63
	3.408	23			13.664	3056.36
	3.424	25			13.728	3233.9
	3.44	17			13.792	3155.5
	3.456	15			13.856	3134.58
	3.472	13			13.92	2997.04
	3.488	12			13.984	3036.45
	3.504	18			14.048	3083.24
	3.52	17			14.112	3068.56
	3.536	18			14.176	2865.55
	3.552	13			14.24	2747.44
	3.568	6			14.304	2890.13
	3.584	11			14.368	2996.13
	3.6	15			14.432	2863.47
	3.616	16			14.496	3048.1
	3.632	17			14.56	3046.12
	3.648	14			14.624	2986.88
	3.664	15			14.688	3065.51
	3.68	14			14.752	3135.09
	3.696	14			14.816	3167.58
	3.712	15			14.88	3012.92
	3.728	15			14.944	3082.44
	3.744	25			15.008	3221.84
	3.76	19			15.072	2978.92
	3.776	20			15.136	3008.17
	3.792	20			15.2	2944.09
	3.808	14			15.264	3051.54
	3.824	22			15.328	3127.36
	3.84	26			15.392	2925.01
	3.856	29			15.456	3059.73
	3.872	26			15.52	3076.78
	3.888	29			15.584	3130.24
	3.904	40			15.648	3219.32
	3.92	25			15.712	3131.76
	3.936	23			15.776	3093.29
	3.952	30			15.84	3301.15
	3.968	31			15.904	3185.97
	3.984	38			15.968	3205.28
	4	26			16.032	3317.95
	4.016	45			16.096	3202.71
	4.032	54			16.16	3207.91
	4.048	49			16.224	3224.17
	4.064	52			16.288	3215.54
	4.08	36			16.352	3269.5
	4.096	62			16.416	3103.68
	4.112	56			16.48	3196.34
	4.128	71			16.544	3110.34
	4.144	76			16.608	3097.17
	4.16	95			16.672	3235.96
	4.176	81			16.736	3206.75
	4.192	95			16.8	3236.07
	4.208	92			16.864	3328.31
	4.224	113			16.928	3349.69
	4.24	86			16.992	3295.19
	4.256	103			17.056	3364.93
	4.272	99			17.12	3359.78
	4.288	109			17.184	3297.78
	4.304	123			17.248	3426.41
	4.32	145			17.312	3275.8
	4.336	137			17.376	3267.31
	4.352	164			17.44	3220.18
	4.368	167			17.504	3150.23
	4.384	181			17.568	3232.89
	4.4	199			17.632	3226.38
	4.416	202			17.696	3299.76
	4.432	226			17.76	3225.66
	4.448	225			17.824	3282.37
	4.464	241			17.888	3371.49
	4.48	207			17.952	3449.98
	4.496	192			18.016	3310.97
	4.512	196			18.08	3480.85
	4.528	186			18.144	3487.03
	4.544	141			18.208	3302.67
	4.56	167			18.272	3465.77
	4.576	173			18.336	3335.74
	4.592	142			18.4	3220.77
	4.608	129			18.464	3240.93
	4.624	128			18.528	3141.19
	4.64	133			18.592	3304.59
	4.656	122			18.656	3387.01
	4.672	108			18.72	3297.68
	4.688	92			18.784	3273.78
	4.704	105			18.848	3260.65
	4.72	90			18.912	3483.9
	4.736	93			18.976	3347.28
	4.752	86			19.04	3295.37
	4.768	71			19.104	3378.63
	4.784	84			19.168	3491.42
	4.8	55			19.232	3425.6
	4.816	55			19.296	3412.01
	4.832	65			19.36	3596.25
	4.848	48			19.424	3503.98
	4.864	49			19.488	3447.43
	4.88	49			19.552	3490.22
	4.896	40			19.616	3287.4
	4.912	40			19.68	3328.76
	4.928	37			19.744	3336
	4.944	46			19.808	3391.05
	4.96	28			19.872	3372.83
	4.976	41			19.936	3303.25
	4.992	30			20	3422.37
	5.008	29			20.064	3494.57
	5.024	31			20.128	3472
	5.04	30			20.192	3320.54
	5.056	30			20.256	3655.59
	5.072	23			20.32	3541.88
	5.088	25			20.384	3436.11
	5.104	27			20.448	3672
	5.12	32			20.512	3602.78
	5.136	21			20.576	3484.29
	5.152	30			20.64	3613.41
	5.168	27			20.704	3460.77
	5.184	12			20.768	3352.14
	5.2	23			20.832	3322.56
	5.216	16			20.896	3230.34
	5.232	21			20.96	3507.06
	5.248	20			21.024	3297.41
	5.264	18			21.088	3443.83
	5.28	28			21.152	3420.57
	5.296	22			21.216	3591.99
	5.312	18			21.28	3632.73
	5.328	19			21.344	3520.71
	5.344	22			21.408	3508.65
	5.36	29			21.472	3891.56
	5.376	29			21.536	3866.07
	5.392	28			21.6	3598.05
	5.408	21			21.664	3484.88
	5.424	23			21.728	3539.29
	5.44	31			21.792	3458.99
	5.456	33			21.856	3581.3
	5.472	22			21.92	3475.35
	5.488	24			21.984	3379.74
	5.504	21			22.048	3352.64
	5.52	19			22.112	3300.6
	5.536	13			22.176	3263.64
	5.552	18			22.24	3367.91
	5.568	18			22.304	3470.36
	5.584	11			22.368	3351.9
	5.6	18			22.432	3409.84
	5.616	12			22.496	3516.26
	5.632	15			22.56	3437.25
	5.648	23			22.624	3632.65
	5.664	22			22.688	3465.24
	5.68	14			22.752	3524.81
	5.696	15			22.816	3385.65
	5.712	13			22.88	3414.99
	5.728	9			22.944	3260.09
	5.744	12			23.008	3305.52
	5.76	9			23.072	3358.91
	5.776	6			23.136	3473.05
	5.792	17			23.2	3285.99
	5.808	9			23.264	3323.69
	5.824	5			23.328	3282.02
	5.84	9			23.392	3319.28
	5.856	5			23.456	3300.95
	5.872	10			23.52	3419.66
	5.888	9			23.584	3581.34
	5.904	7			23.648	3761.17
	5.92	11			23.712	3434.94
	5.936	11			23.776	3429.09
	5.952	17			23.84	3661.35
	5.968	7			23.904	3629.67
	5.984	8			23.968	3560.28
	6	20			24.032	3582.82
	6.016	13			24.096	3442.51
	6.032	11			24.16	3431.21
	6.048	12			24.224	3380.4
	6.064	12			24.288	3256.56
	6.08	14			24.352	3163.78
	6.096	25			24.416	3357.38
	6.112	18			24.48	3305.85
	6.128	20			24.544	3336.71
	6.144	17			24.608	3494.46
	6.16	20			24.672	3294.68
	6.176	11			24.736	3474.82
	6.192	22			24.8	3492.04
	6.208	16			24.864	3395.24
	6.224	26			24.928	3358.81
	6.24	28			24.992	3201.89
	6.256	38			25.056	3329.56
	6.272	23			25.12	3405.8
	6.288	23			25.184	3243.39
	6.304	26			25.248	3079.49
	6.32	40			25.312	3125.71
	6.336	30			25.376	3164.1
	6.352	34			25.44	3043.06
	6.368	27			25.504	3200.06
	6.384	40			25.568	3125.49
	6.4	27			25.632	3099.28
	6.416	28			25.696	2984.89
	6.432	17			25.76	2992.85
	6.448	23			25.824	3152.8
	6.464	26			25.888	3128.03
	6.48	21			25.952	3149.14
	6.496	13			26.016	3108
	6.512	21			26.08	2975.93
	6.528	17			26.144	3024.83
	6.544	13			26.208	3070.33
	6.56	18			26.272	3167.04
	6.576	16			26.336	2920.51
	6.592	16			26.4	2962.24
	6.608	10			26.464	2882.33
	6.624	19			26.528	2855.27
	6.64	9			26.592	2679.82
	6.656	8			26.656	2828.84
	6.672	16			26.72	2885.32
	6.688	12			26.784	2973.86
	6.704	13			26.848	2901.35
	6.72	12			26.912	2890.33
	6.736	12			26.976	3004.24
	6.752	12			27.04	2989.13
	6.768	9			27.104	3088.12
	6.784	7			27.168	3006.29
	6.8	10			27.232	2966.46
	6.816	8			27.296	2850.17
	6.832	3			27.36	3184.22
	6.848	7			27.424	2951.1
	6.864	2			27.488	3006.11
	6.88	4			27.552	2966.46
	6.896	6			27.616	2990.57
	6.912	5			27.68	2805.38
	6.928	8			27.744	2847.31
	6.944	4			27.808	2968.88
	6.96	4			27.872	3029.38
	6.976	6			27.936	3050.38
	6.992	3			28	3050.75
	7.008	6			28.064	3131.16
	7.024	7			28.128	3196.23
	7.04	3			28.192	3151.46
	7.056	2			28.256	3175.22
	7.072	2			28.32	3399.66
	7.088	2			28.384	3119.1
	7.104	3			28.448	3166.42
	7.12	7			28.512	3191.52
	7.136	3			28.576	3084.37
	7.152	4			28.64	3015.73
	7.168	3			28.704	3018.09
	7.184	1			28.768	3116.57
	7.2	2			28.832	3006.86
	7.216	3			28.896	3004.51
	7.232	4			28.96	2989.97
	7.248	5			29.024	3213.96
	7.264	3			29.088	3060.12
	7.28	5			29.152	3247.47
	7.296	8			29.216	3340.14
	7.312	5			29.28	3317.91
	7.328	6			29.344	3324.3
	7.344	8			29.408	3328.64
	7.36	8			29.472	3259.98
	7.376	3			29.536	3250.97
	7.392	1			29.6	3246.1
	7.408	5			29.664	3422.79
	7.424	10			29.728	3384.93
	7.44	8			29.792	3298.64
	7.456	3			29.856	3126.83
	7.472	7			29.92	3045.37
	7.488	5			29.984	3120.45
	7.504	0			30.048	2973.07
	7.52	3			30.112	3233.43
	7.536	7			30.176	3138.88
	7.552	5			30.24	3142.01
	7.568	4			30.304	3291.7
	7.584	4			30.368	3225.22
	7.6	3			30.432	3317.16
	7.616	2			30.496	3250.13
	7.632	6			30.56	3317.67
	7.648	2			30.624	3488.18
	7.664	2			30.688	3283.19
	7.68	3			30.752	3430.5
	7.696	2			30.816	3435.44
	7.712	6			30.88	3387.75
	7.728	4			30.944	3231.18
	7.744	4			31.008	3228.23
	7.76	3			31.072	3049.43
	7.776	2			31.136	3066.53
	7.792	5			31.2	3271.22
	7.808	5			31.264	3122.36
	7.824	2			31.328	3300.06
	7.84	6			31.392	3254.82
	7.856	4			31.456	3399.01
	7.872	3			31.52	3374.13
	7.888	4			31.584	3551.07
	7.904	2			31.648	3452.82
	7.92	6			31.712	3660.3
	7.936	1			31.776	3475.88
	7.952	3			31.84	3412.04
	7.968	3			31.904	3327.32
	7.984	1			31.968	3423.6
	8	6			32.032	3362.25
	8.016	4			32.096	3474.67
	8.032	4			32.16	3245.36
	8.048	5			32.224	3268.68
	8.064	4			32.288	3217.75
	8.08	6			32.352	3359.77
	8.096	1			32.416	3219.74
	8.112	4			32.48	3380.76
	8.128	6			32.544	3365.83
	8.144	5			32.608	3461.39
	8.16	5			32.672	3642.64
	8.176	1			32.736	3506.53
	8.192	5			32.8	3547.04
	8.208	2			32.864	3585.02
	8.224	5			32.928	3558.81
	8.24	2			32.992	3499.15
	8.256	2			33.056	3553.99
	8.272	3			33.12	3506.15
	8.288	3			33.184	3342.05
	8.304	3			33.248	3386.95
	8.32	4			33.312	3405.66
	8.336	3			33.376	3419.72
	8.352	2			33.44	3312.71
	8.368	2			33.504	3363.54
	8.384	2			33.568	3571.55
	8.4	6			33.632	3599.58
	8.416	4			33.696	3594.04
	8.432	4			33.76	3693.28
	8.448	0			33.824	3727.49
	8.464	4			33.888	3651.99
	8.48	1			33.952	3658.85
	8.496	4			34.016	3618.2
	8.512	8			34.08	3451.21
	8.528	6			34.144	3523.54
	8.544	0			34.208	3704.34
	8.56	5			34.272	3404.68
	8.576	4			34.336	3336.78
	8.592	1			34.4	3259.66
	8.608	1			34.464	3411.41
	8.624	4			34.528	3228.68
	8.64	2			34.592	3410.57
	8.656	6			34.656	3368.81
	8.672	1			34.72	3389.85
	8.688	3			34.784	3411.38
	8.704	7			34.848	3527.78
	8.72	6			34.912	3586.42
	8.736	6			34.976	3582.15
	8.752	6			35.04	3439.67
	8.768	4			35.104	3482.86
	8.784	7			35.168	3420.42
	8.8	5			35.232	3422.84
	8.816	4			35.296	3476.88
	8.832	3			35.36	3432.03
	8.848	5			35.424	3286.52
	8.864	10			35.488	3481.57
	8.88	5			35.552	3384.51
	8.896	9			35.616	3269.62
	8.912	4			35.68	3328.08
	8.928	8			35.744	3355.08
	8.944	8			35.808	3390.05
	8.96	5			35.872	3450.67
	8.976	7			35.936	3544.06
	8.992	9			36	3337.48
	9.008	5			36.064	3615.53
	9.024	3			36.128	3449.71
	9.04	8			36.192	3487.92
	9.056	3			36.256	3673.96
	9.072	6			36.32	3590.26
	9.088	9			36.384	3523.55
	9.104	11			36.448	3429.51
	9.12	8			36.512	3489.73
	9.136	10			36.576	3532.7
	9.152	13			36.64	3285.21
	9.168	13			36.704	3397.79
	9.184	9			36.768	3379.09
	9.2	18			36.832	3323.77
	9.216	9			36.896	3438.3
	9.232	21			36.96	3368.03
	9.248	15			37.024	3483.87
	9.264	14			37.088	3470.38
	9.28	16			37.152	3540.75
	9.296	17			37.216	3648.44
	9.312	18			37.28	3523.46
	9.328	23			37.344	3616.21
	9.344	17			37.408	3312.02
	9.36	20			37.472	3360.97
	9.376	24			37.536	3238.44
	9.392	29			37.6	3156.36
	9.408	31			37.664	3183.83
	9.424	27			37.728	3141.51
	9.44	29			37.792	3193.82
	9.456	42			37.856	3164.26
	9.472	37			37.92	3191.6
	9.488	41			37.984	3083.98
	9.504	42			38.048	3055.72
	9.52	55			38.112	3114.17
	9.536	57			38.176	3136.9
	9.552	48			38.24	3073.98
	9.568	75			38.304	3138.86
	9.584	48			38.368	3188.07
	9.6	71			38.432	3204.44
	9.616	72			38.496	3025.29
	9.632	75			38.56	3158.64
	9.648	71			38.624	3087.83
	9.664	75			38.688	2964.11
	9.68	89			38.752	2931.88
	9.696	111			38.816	2891.02
	9.712	95			38.88	2999.27
	9.728	100			38.944	2925.51
	9.744	110			39.008	2968.76
	9.76	134			39.072	2848.57
	9.776	134			39.136	3070.11
	9.792	125			39.2	3020.03
	9.808	127			39.264	2949.76
	9.824	108			39.328	3042.62
	9.84	139			39.392	3223.92
	9.856	113			39.456	3175.92
	9.872	109			39.52	3036.29
	9.888	104			39.584	3142.15
	9.904	97			39.648	3048.96
	9.92	76			39.712	3104.41
	9.936	92			39.776	3152.55
	9.952	79			39.84	3071.72
	9.968	84			39.904	3087.83
	9.984	63			39.968	2948.49
	10	55			40.032	3043.34
	10.016	74			40.096	3044.25
	10.032	70			40.16	3119.21
	10.048	70			40.224	3023.04
	10.064	59			40.288	3032.94
	10.08	51			40.352	3098.2
	10.096	61			40.416	3211.04
	10.112	61			40.48	3292.96
	10.128	73			40.544	3288
	10.144	86			40.608	3183.84
	10.16	77			40.672	3178.57
	10.176	60			40.736	3207.9
	10.192	49			40.8	3307.29
	10.208	57			40.864	3326.67
	10.224	63			40.928	3321.59
	10.24	51			40.992	3417.99
	10.256	54			41.056	3275.68
	10.272	51			41.12	3129.51
	10.288	48			41.184	3053.41
	10.304	43			41.248	3228.5
	10.32	44			41.312	3202.46
	10.336	34			41.376	3053.79
	10.352	35			41.44	3145.66
	10.368	33			41.504	3342.1
	10.384	34			41.568	3376.93
	10.4	31			41.632	3518.58
	10.416	34			41.696	3378.26
	10.432	28			41.76	3432.64
	10.448	27			41.824	3489.8
	10.464	31			41.888	3502.97
	10.48	26			41.952	3372.75
	10.496	29			42.016	3386.04
	10.512	18			42.08	3293.55
	10.528	27			42.144	3280.12
	10.544	22			42.208	3253.2
	10.56	17			42.272	3083.42
	10.576	19			42.336	3259.82
	10.592	16			42.4	3122.9
	10.608	20			42.464	3375.65
	10.624	20			42.528	3271.66
	10.64	19			42.592	3317.71
	10.656	13			42.656	3401.03
	10.672	23			42.72	3514.19
	10.688	15			42.784	3320.51
	10.704	13			42.848	3446.68
	10.72	17			42.912	3479.9
	10.736	9			42.976	3577.69
	10.752	13			43.04	3389.79
	10.768	11			43.104	3338.83
	10.784	15			43.168	3449.26
	10.8	17			43.232	3372.37
	10.816	15			43.296	3334.82
	10.832	12			43.36	3317
	10.848	22			43.424	3546.7
	10.864	16			43.488	3320.54
	10.88	20			43.552	3286.01
	10.896	14			43.616	3307.23
	10.912	14			43.68	3390.16
	10.928	20			43.744	3518.6
	10.944	23			43.808	3277.14
	10.96	18			43.872	3752.11
	10.976	22			43.936	3665.21
	10.992	13			44	3624.05
	11.008	14			44.064	3478.8
	11.024	16			44.128	3597.76
	11.04	19			44.192	3517.82
	11.056	27			44.256	3471.55
	11.072	22			44.32	3466.82
	11.088	25			44.384	3718.21
	11.104	27			44.448	3399.6
	11.12	21			44.512	3377.88
	11.136	34			44.576	3351.68
	11.152	23			44.64	3495.46
	11.168	34			44.704	3339.08
	11.184	25			44.768	3352.02
	11.2	37			44.832	3610.57
	11.216	32			44.896	3550.79
	11.232	32			44.96	3567.76
	11.248	29			45.024	3625.72
	11.264	29			45.088	3483.69
	11.28	41			45.152	3638.73
	11.296	58			45.216	3620.59
	11.312	49			45.28	3721.53
	11.328	51			45.344	3653.19
	11.344	68			45.408	3495.02
	11.36	67			45.472	3676.81
	11.376	75			45.536	3516.82
	11.392	64			45.6	3642.75
	11.408	98			45.664	3635.26
	11.424	91			45.728	3637.32
	11.44	100			45.792	3256
	11.456	110			45.856	3435.67
	11.472	101			45.92	3409.43
	11.488	100			45.984	3593.77
	11.504	118			46.048	3634.64
	11.52	151			46.112	3776.46
	11.536	154			46.176	3675.83
	11.552	149			46.24	3814.78
	11.568	211			46.304	3725.21
	11.584	218			46.368	3681.17
	11.6	225			46.432	3615.37
	11.616	251			46.496	3479.72
	11.632	304			46.56	3595.55
	11.648	310			46.624	3738.69
	11.664	287			46.688	3645.44
	11.68	271			46.752	3763.86
	11.696	320			46.816	3640.45
	11.712	319			46.88	3517.32
	11.728	284			46.944	3557.31
	11.744	258			47.008	3625.44
	11.76	235			47.072	3667.26
	11.776	221			47.136	3517.36
	11.792	199			47.2	3709.14
	11.808	191			47.264	3453.53
	11.824	195			47.328	3683.91
	11.84	193			47.392	3747.47
	11.856	176			47.456	3560.34
	11.872	160			47.52	3568.82
	11.888	174			47.584	3765.22
	11.904	160			47.648	3598.2
	11.92	147			47.712	3666.23
	11.936	117			47.776	3565.97
	11.952	142			47.84	3506.48
	11.968	121			47.904	3479.74
	11.984	118			47.968	3349.96
	12	104			48.032	3367.81
	12.016	90			48.096	3549.43
	12.032	91			48.16	3645.16
	12.048	76			48.224	3578.63
	12.064	76			48.288	3670.96
	12.08	65			48.352	3690.41
	12.096	62			48.416	3561.18
	12.112	71			48.48	3631.53
	12.128	54			48.544	3896.22
	12.144	48			48.608	3564.44
	12.16	48			48.672	3658.54
	12.176	37			48.736	3671.31
	12.192	38			48.8	3743.32
	12.208	39			48.864	3634.17
	12.224	38			48.928	3607.96
	12.24	36			48.992	3705.64
	12.256	18			49.056	3595.52
	12.272	37			49.12	3559.82
	12.288	34			49.184	3478.17
	12.304	45			49.248	3517
	12.32	26			49.312	3523.58
	12.336	33			49.376	3629.85
	12.352	35			49.44	3630.53
	12.368	32			49.504	3670.22
	12.384	39			49.568	3742.39
	12.4	29			49.632	3807.68
	12.416	29			49.696	3824.01
	12.432	40			49.76	3845.06
	12.448	47			49.824	3590.95
	12.464	41			49.888	3335.61
	12.48	35			49.952	3437.54
	12.496	40			50.016	3371.21
	12.512	29			50.08	3395.02
	12.528	51			50.144	3257.45
	12.544	39			50.208	3291.55
	12.56	37			50.272	3330
	12.576	48			50.336	3297.12
	12.592	49			50.4	3234.76
	12.608	66			50.464	3233.41
	12.624	60			50.528	3444.92
	12.64	51			50.592	3297.98
	12.656	70			50.656	3464.72
	12.672	85			50.72	3349.8
	12.688	71			50.784	3238.11
	12.704	71			50.848	3278.74
	12.72	73			50.912	3356.18
	12.736	82			50.976	3225.17
	12.752	90			51.04	3114.94
	12.768	79			51.104	3275.38
	12.784	78			51.168	3116.13
	12.8	95			51.232	3093.46
	12.816	105			51.296	3069.42
	12.832	112			51.36	2903.61
	12.848	114			51.424	2977.03
	12.864	137			51.488	3075.68
	12.88	132			51.552	3032.64
	12.896	133			51.616	3118.8
	12.912	165			51.68	3174.49
	12.928	162			51.744	3203.37
	12.944	176			51.808	3072.71
	12.96	195			51.872	3191.84
	12.976	224			51.936	3162.63
	12.992	205			52	3082.42
	13.008	219			52.064	3110.86
	13.024	244			52.128	3136.79
	13.04	230			52.192	2932.37
	13.056	270			52.256	3014.09
	13.072	258			52.32	3015.13
	13.088	341			52.384	3147.91
	13.104	316			52.448	3261.6
	13.12	378			52.512	3118.11
	13.136	399			52.576	3280.11
	13.152	406			52.64	3279.11
	13.168	425			52.704	3212.86
	13.184	446			52.768	3262.02
	13.2	591			52.832	3326.43
	13.216	537			52.896	3324.1
	13.232	609			52.96	3371.67
	13.248	609			53.024	3290
	13.264	645			53.088	3163.25
	13.28	711			53.152	3262.25
	13.296	761			53.216	3269.58
	13.312	810			53.28	3294.81
	13.328	887			53.344	3266.27
	13.344	942			53.408	3154.06
	13.36	1021			53.472	3461.31
	13.376	1135			53.536	3229.66
	13.392	1121			53.6	3359.32
	13.408	1285			53.664	3282.38
	13.424	1356			53.728	3268.02
	13.44	1506			53.792	3421.01
	13.456	1582			53.856	3228.85
	13.472	1792			53.92	3506.53
	13.488	2010			53.984	3281.66
	13.504	2287			54.048	3464.5
	13.52	2510			54.112	3457.86
	13.536	2922			54.176	3515.57
	13.552	3161			54.24	3366.14
	13.568	3572			54.304	3384.04
	13.584	3864			54.368	3400.22
	13.6	3984			54.432	3451.42
	13.616	4029			54.496	3433.08
	13.632	4095			54.56	3287.73
	13.648	4021			54.624	3445.06
	13.664	3975			54.688	3347.36
	13.68	4197			54.752	3337.98
	13.696	4381			54.816	3393.69
	13.712	4764			54.88	3473.37
	13.728	5088			54.944	3380.02
	13.744	6093			55.008	3375.93
	13.76	6981			55.072	3346.8
	13.776	8017			55.136	3459.94
	13.792	9373			55.2	3433.15
	13.808	10172			55.264	3500.4
	13.824	10994			55.328	3486.07
	13.84	11244			55.392	3492.33
	13.856	11367			55.456	3383.39
	13.872	10523			55.52	3430.23
	13.888	9693			55.584	3369.81
	13.904	8796			55.648	3370.4
	13.92	7729			55.712	3512.24
	13.936	7044			55.776	3414.48
	13.952	6400			55.84	3257.09
	13.968	5927			55.904	3281.11
	13.984	5403			55.968	3454.13
	14	5314			56.032	3399.59
	14.016	5271			56.096	3441.65
	14.032	5126			56.16	3595.17
	14.048	5131			56.224	3588.69
	14.064	5072			56.288	3639.87
	14.08	4822			56.352	3736.53
	14.096	4561			56.416	3653.54
	14.112	4327			56.48	3558.62
	14.128	3818			56.544	3633.56
	14.144	3634			56.608	3567.57
	14.16	3334			56.672	3508.48
	14.176	3004			56.736	3641.03
	14.192	2698			56.8	3558.26
	14.208	2586			56.864	3348.47
	14.224	2332			56.928	3326.86
	14.24	2282			56.992	3434.89
	14.256	2182			57.056	3425.64
	14.272	2018			57.12	3565.76
	14.288	1855			57.184	3505.22
	14.304	1776			57.248	3540.7
	14.32	1573			57.312	3567.73
	14.336	1483			57.376	3586.44
	14.352	1391			57.44	3638.15
	14.368	1231			57.504	3722.31
	14.384	1220			57.568	3612.24
	14.4	1113			57.632	3605.68
	14.416	1052			57.696	3773.3
	14.432	911			57.76	3520.75
	14.448	909			57.824	3528.3
	14.464	832			57.888	3481.86
	14.48	795			57.952	3420.91
	14.496	744			58.016	3557.63
	14.512	687			58.08	3413.1
	14.528	584			58.144	3578.44
	14.544	613			58.208	3655.1
	14.56	536			58.272	3539.98
	14.576	498			58.336	3861.69
	14.592	449			58.4	3692.42
	14.608	402			58.464	3755.45
	14.624	351			58.528	3796.95
	14.64	349			58.592	3726.26
	14.656	312			58.656	3859.71
	14.672	313			58.72	3803.46
	14.688	270			58.784	3692.99
	14.704	312			58.848	3731.45
	14.72	286			58.912	3807.26
	14.736	240			58.976	3636.88
	14.752	236			59.04	3730.7
	14.768	195			59.104	3659.72
	14.784	170			59.168	3477.7
	14.8	171			59.232	3621.3
	14.816	185			59.296	3618.53
	14.832	179			59.36	3591.56
	14.848	146			59.424	3657.85
	14.864	131			59.488	3570.57
	14.88	132			59.552	3556.42
	14.896	136			59.616	3664.62
	14.912	120			59.68	3616.62
	14.928	122			59.744	3640.68
	14.944	96			59.808	3846
	14.96	99			59.872	3621.58
	14.976	84			59.936	3646.36
	14.992	85			60	3786.33
	15.008	85			60.064	3633.62
	15.024	86			60.128	3604.04
	15.04	74			60.192	3488.04
	15.056	49			60.256	3562.62
	15.072	66			60.32	3689.77
	15.088	69			60.384	3622.67
	15.104	47			60.448	3513.59
	15.12	54			60.512	3499.71
	15.136	49			60.576	3647.34
	15.152	54			60.64	3650.67
	15.168	50			60.704	3737.1
	15.184	48			60.768	3489.35
	15.2	41			60.832	3839.66
	15.216	39			60.896	3890.52
	15.232	32			60.96	3659.48
	15.248	43			61.024	3797.29
	15.264	36			61.088	3605.44
	15.28	38			61.152	3586.84
	15.296	31			61.216	3684.34
	15.312	24			61.28	3555.02
	15.328	38			61.344	3485.52
	15.344	33			61.408	3539.24
	15.36	36			61.472	3535.29
	15.376	34			61.536	3554.77
	15.392	33			61.6	3544.4
	15.408	21			61.664	3786.78
	15.424	20			61.728	3506.51
	15.44	31			61.792	3560.63
	15.456	27			61.856	3587.12
	15.472	27			61.92	3640.58
	15.488	25			61.984	3638.12
	15.504	27			62.048	3769.57
	15.52	37			62.112	3623.21
	15.536	28			62.176	3643.42
	15.552	18			62.24	3552.58
	15.568	32			62.304	3469.28
	15.584	20			62.368	3379.88
	15.6	37			62.432	3330.46
	15.616	29			62.496	3366.88
	15.632	19			62.56	3435.89
	15.648	27			62.624	3276.12
	15.664	23			62.688	3285.07
	15.68	27			62.752	3416.43
	15.696	17			62.816	3447.3
	15.712	21			62.88	3197.99
	15.728	24			62.944	3293.64
	15.744	19			63.008	3309.25
	15.76	29			63.072	3416.88
	15.776	13			63.136	3236.78
	15.792	16			63.2	3228.74
	15.808	20			63.264	3362.84
	15.824	21			63.328	3236.7
	15.84	7			63.392	3279.82
	15.856	19			63.456	3243.85
	15.872	16			63.52	3076.51
	15.888	8			63.584	3081.59
	15.904	15			63.648	2934.93
	15.92	12			63.712	3068.71
	15.936	13			63.776	3035.62
	15.952	12			63.84	2941.94
	15.968	18			63.904	3183.53
	15.984	12			63.968	2954.02
	16	12			64.032	3177.95
	16.016	13			64.096	3198.47
	16.032	16			64.16	3044.78
	16.048	16			64.224	3118.5
	16.064	21			64.288	3404.99
	16.08	16			64.352	3144.67
	16.096	19			64.416	3100.14
	16.112	10			64.48	3081.55
	16.128	12			64.544	3131.42
	16.144	15			64.608	3154.53
	16.16	22			64.672	3119.13
	16.176	14			64.736	3018.48
	16.192	13			64.8	3076.56
	16.208	24			64.864	3036.77
	16.224	13			64.928	2933.32
	16.24	16			64.992	3215.39
	16.256	14			65.056	3448.44
	16.272	23			65.12	3220.35
	16.288	18			65.184	3342.63
	16.304	21			65.248	3459.03
	16.32	25			65.312	3419.97
	16.336	25			65.376	3441.35
	16.352	26			65.44	3529.1
	16.368	34			65.504	3366.9
	16.384	22			65.568	3229.09
	16.4	23			65.632	3398.22
	16.416	32			65.696	3380.63
	16.432	34			65.76	3341.9
	16.448	27			65.824	3275.74
	16.464	41			65.888	3182.84
	16.48	33			65.952	3136.94
	16.496	44			66.016	3221.58
	16.512	40			66.08	3233.8
	16.528	44			66.144	3279.72
	16.544	59			66.208	3364.94
	16.56	44			66.272	3490.33
	16.576	60			66.336	3438.73
	16.592	62			66.4	3393.04
	16.608	69			66.464	3549.85
	16.624	71			66.528	3611.03
	16.64	66			66.592	3488.43
	16.656	67			66.656	3347.05
	16.672	94			66.72	3339.02
	16.688	84			66.784	3543.85
	16.704	87			66.848	3442.04
	16.72	91			66.912	3271.83
	16.736	96			66.976	3373.54
	16.752	98			67.04	3400.4
	16.768	117			67.104	3207.86
	16.784	115			67.168	3265.12
	16.8	124			67.232	3321.08
	16.816	140			67.296	3385.19
	16.832	169			67.36	3491.71
	16.848	160			67.424	3587
	16.864	160			67.488	3514
	16.88	178			67.552	3352.08
	16.896	196			67.616	3672.3
	16.912	220			67.68	3697.61
	16.928	200			67.744	3384.11
	16.944	195			67.808	3362.41
	16.96	201			67.872	3565.51
	16.976	185			67.936	3733.31
	16.992	188			68	3451.28
	17.008	183			68.064	3477.42
	17.024	158			68.128	3527.29
	17.04	176			68.192	3410.9
	17.056	147			68.256	3396
	17.072	141			68.32	3521
	17.088	118			68.384	3495.38
	17.104	126			68.448	3470.05
	17.12	108			68.512	3642.98
	17.136	113			68.576	3566.78
	17.152	103			68.64	3579.68
	17.168	106			68.704	3764.17
	17.184	98			68.768	3495.65
	17.2	85			68.832	3656.18
	17.216	87			68.896	3533.13
	17.232	90			68.96	3445.1
	17.248	75			69.024	3707.15
	17.264	73			69.088	3428.55
	17.28	65			69.152	3281.62
	17.296	64			69.216	3543.82
	17.312	43			69.28	3688.86
	17.328	53			69.344	3380.58
	17.344	58			69.408	3711.64
	17.36	46			69.472	3628.83
	17.376	55			69.536	3466.11
	17.392	46			69.6	3418.08
	17.408	41			69.664	3537.15
	17.424	31			69.728	3511.02
	17.44	32			69.792	3629.88
	17.456	25			69.856	3535.66
	17.472	35			69.92	3720.45
	17.488	40			69.984	3633.53
	17.504	23			70.048	3612
	17.52	30			70.112	3701.67
	17.536	26			70.176	3570.09
	17.552	18			70.24	3359.42
	17.568	14			70.304	3612.73
	17.584	23			70.368	3508.17
	17.6	20			70.432	3663.05
	17.616	16			70.496	3532.7
	17.632	23			70.56	3631.79
	17.648	20			70.624	3773.03
	17.664	20			70.688	3568.45
	17.68	16			70.752	3604.49
	17.696	25			70.816	3801.53
	17.712	10			70.88	3724.88
	17.728	20			70.944	3782.95
	17.744	17			71.008	3769.31
	17.76	30			71.072	3836.99
	17.776	19			71.136	3747.87
	17.792	22			71.2	3986.05
	17.808	20			71.264	3915.2
	17.824	33			71.328	3697.72
	17.84	18			71.392	3715.48
	17.856	29			71.456	3592.91
	17.872	25			71.52	3584.92
	17.888	18			71.584	3846.59
	17.904	39			71.648	3470.96
	17.92	15			71.712	3546.37
	17.936	31			71.776	3785.04
	17.952	31			71.84	3773.81
	17.968	27			71.904	3770.21
	17.984	26			71.968	3598.61
	18	25			72.032	3595.31
	18.016	11			72.096	3641.04
	18.032	14			72.16	3695.17
	18.048	16			72.224	3688.95
	18.064	15			72.288	3564.81
	18.08	13			72.352	3591.3
	18.096	20			72.416	3600.36
	18.112	14			72.48	3340.38
	18.128	18			72.544	3636.79
	18.144	13			72.608	3618.43
	18.16	15			72.672	3608.94
	18.176	14			72.736	3566.1
	18.192	12			72.8	3546.31
	18.208	14			72.864	3696.5
	18.224	9			72.928	3460.14
	18.24	8			72.992	3553.84
	18.256	7			73.056	3496.91
	18.272	14			73.12	3773.04
	18.288	7			73.184	3677.69
	18.304	3			73.248	3546.48
	18.32	10			73.312	3473.74
	18.336	6			73.376	3841.56
	18.352	6			73.44	3726.25
	18.368	8			73.504	3824.75
	18.384	5			73.568	3761.98
	18.4	8			73.632	3686.02
	18.416	10			73.696	3627.22
	18.432	17			73.76	3523.56
	18.448	11			73.824	3633.34
	18.464	14			73.888	3598.46
	18.48	12			73.952	3496.08
	18.496	16			74.016	3674.64
	18.512	12			74.08	3861.29
	18.528	13			74.144	3647.83
	18.544	12			74.208	3780.91
	18.56	10			74.272	3585.66
	18.576	9			74.336	3677.21
	18.592	17			74.4	3757.53
	18.608	17			74.464	3697
	18.624	15			74.528	3576.88
	18.64	14			74.592	3837.56
	18.656	16			74.656	3699.01
	18.672	19			74.72	3336.99
	18.688	21			74.784	3473.41
	18.704	20			74.848	3422.06
	18.72	19			74.912	3569.85
	18.736	29			74.976	3297.54
	18.752	22			75.04	3414.5
	18.768	21			75.104	3390.61
	18.784	24			75.168	3505.21
	18.8	37			75.232	3420.92
	18.816	33			75.296	3351.23
	18.832	29			75.36	3326.33
	18.848	33			75.424	3507.45
	18.864	20			75.488	3418.42
	18.88	29			75.552	3370.6
	18.896	26			75.616	3306.1
	18.912	22			75.68	3123.98
	18.928	19			75.744	3197.61
	18.944	17			75.808	3113.53
	18.96	22			75.872	3234.1
	18.976	15			75.936	3146.62
	18.992	24			76	3029.73
	19.008	15			76.064	3162.14
	19.024	13			76.128	3078.71
	19.04	12			76.192	3215.4
	19.056	17			76.256	3092.51
	19.072	20			76.32	3204.96
	19.088	18			76.384	3202.11
	19.104	12			76.448	3229.96
	19.12	13			76.512	3163.19
	19.136	13			76.576	3196.95
	19.152	17			76.64	3251.14
	19.168	13			76.704	3092.79
	19.184	6			76.768	3059.03
	19.2	12			76.832	3149.92
	19.216	11			76.896	3329.48
	19.232	9			76.96	3149.79
	19.248	18			77.024	3062.8
	19.264	10			77.088	3026.66
	19.28	5			77.152	3268.5
	19.296	8			77.216	3222.33
	19.312	4			77.28	3165.33
	19.328	7			77.344	3160.45
	19.344	7			77.408	3214.1
	19.36	6			77.472	3255.75
	19.376	9			77.536	3241.05
	19.392	6			77.6	3157.48
	19.408	7			77.664	3360.46
	19.424	7			77.728	3360.52
	19.44	4			77.792	3259.96
	19.456	6			77.856	3298.94
	19.472	8			77.92	3289.39
	19.488	0			77.984	3349.28
	19.504	5			78.048	3387.74
	19.52	4			78.112	3270.97
	19.536	3			78.176	3249.41
	19.552	5			78.24	3226.94
	19.568	6			78.304	3248.83
	19.584	7			78.368	3394.47
	19.6	5			78.432	3311.2
	19.616	8			78.496	3381.34
	19.632	8			78.56	3344.27
	19.648	4			78.624	3464.52
	19.664	8			78.688	3467.95
	19.68	5			78.752	3526.22
	19.696	1			78.816	3495.49
	19.712	3			78.88	3566.67
	19.728	5			78.944	3494.72
	19.744	3			79.008	3490.86
	19.76	4			79.072	3253.53
	19.776	2			79.136	3628.73
	19.792	4			79.2	3377.92
	19.808	4			79.264	3371.58
	19.824	6			79.328	3450.55
	19.84	3			79.392	3533.74
	19.856	4			79.456	3578.57
	19.872	6			79.52	3347.25
	19.888	5			79.584	3504.76
	19.904	0			79.648	3406.25
	19.92	7			79.712	3317
	19.936	4			79.776	3482.06
	19.952	6			79.84	3729.05
	19.968	7			79.904	3638.42
	19.984	9			79.968	3572.84
	20	9			80.032	3598.86
	20.016	4			80.096	3506.9
	20.032	2			80.16	3571.79
	20.048	6			80.224	3378.68
	20.064	6			80.288	3453.01
	20.08	2			80.352	3497.79
	20.096	4			80.416	3512.42
	20.112	5			80.48	3397.44
	20.128	4			80.544	3377.52
	20.144	3			80.608	3597.25
	20.16	4			80.672	3569.41
	20.176	4			80.736	3589.79
	20.192	6			80.8	3515.65
	20.208	5			80.864	3593.53
	20.224	5			80.928	3528.57
	20.24	6			80.992	3584.81
	20.256	3			81.056	3633.53
	20.272	4			81.12	3778.77
	20.288	4			81.184	3706.39
	20.304	8			81.248	3568.77
	20.32	4			81.312	3437.35
	20.336	7			81.376	3508.18
	20.352	4			81.44	3572.32
	20.368	4			81.504	3395.24
	20.384	3			81.568	3556.41
	20.4	4			81.632	3589.26
	20.416	5			81.696	3591.38
	20.432	2			81.76	3701
	20.448	1			81.824	3597.86
	20.464	5			81.888	3704.05
	20.48	1			81.952	3626.16
	20.496	2			82.016	3726.81
	20.512	3			82.08	3689.73
	20.528	3			82.144	3867.23
	20.544	11			82.208	3686.39
	20.56	5			82.272	3611.23
	20.576	2			82.336	3634.18
	20.592	4			82.4	3688.41
	20.608	6			82.464	3645.59
	20.624	3			82.528	3612.98
	20.64	6			82.592	3567.21
	20.656	2			82.656	3458.17
	20.672	2			82.72	3463.36
	20.688	3			82.784	3493.02
	20.704	5			82.848	3719.03
	20.72	6			82.912	3683.16
	20.736	1			82.976	3700.99
	20.752	3			83.04	3498.33
	20.768	2			83.104	3555.55
	20.784	2			83.168	3743.43
	20.8	1			83.232	3863.44
	20.816	2			83.296	3658.22
	20.832	5			83.36	3771.21
	20.848	3			83.424	3786.76
	20.864	7			83.488	3845.9
	20.88	5			83.552	3837.81
	20.896	6			83.616	3945.14
	20.912	2			83.68	3931.25
	20.928	1			83.744	3611.21
	20.944	3			83.808	3751.03
	20.96	5			83.872	3859.4
	20.976	7			83.936	3882.93
	20.992	4			84	4046.38
	21.008	1			84.064	3690.28
	21.024	2			84.128	3767.8
	21.04	2			84.192	3822.44
	21.056	7			84.256	3866.83
	21.072	4			84.32	3582.43
	21.088	7			84.384	3751.41
	21.104	5			84.448	3828.33
	21.12	6			84.512	3729.24
	21.136	4			84.576	3734.37
	21.152	6			84.64	3729.15
	21.168	2			84.704	3638.25
	21.184	5			84.768	3751.83
	21.2	3			84.832	3579.67
	21.216	5			84.896	3429.24
	21.232	5			84.96	3669.17
	21.248	4			85.024	3710.7
	21.264	3			85.088	3616.27
	21.28	5			85.152	3722.28
	21.296	3			85.216	3685.77
	21.312	2			85.28	3931.1
	21.328	4			85.344	3748.49
	21.344	7			85.408	3736.98
	21.36	5			85.472	3630.24
	21.376	2			85.536	3729.64
	21.392	10			85.6	3654.73
	21.408	8			85.664	3858.2
	21.424	0			85.728	3708.68
	21.44	8			85.792	3627.24
	21.456	4			85.856	3667.57
	21.472	5			85.92	3780.82
	21.488	5			85.984	3625.14
	21.504	6			86.048	3631.02
	21.52	9			86.112	3809.12
	21.536	4			86.176	3535.44
	21.552	6			86.24	3731.56
	21.568	7			86.304	3768.81
	21.584	8			86.368	3795.35
	21.6	7			86.432	3749.49
	21.616	5			86.496	3849.98
	21.632	10			86.56	3907.16
	21.648	11			86.624	3832.42
	21.664	12			86.688	3987.93
	21.68	9			86.752	3883.18
	21.696	16			86.816	3832.95
	21.712	22			86.88	3936.12
	21.728	16			86.944	3753.18
	21.744	18			87.008	3641.12
	21.76	17			87.072	3638.14
	21.776	10			87.136	3592.17
	21.792	17			87.2	3577.67
	21.808	23			87.264	3777.45
	21.824	18			87.328	3467.62
	21.84	28			87.392	3551
	21.856	32			87.456	3614.46
	21.872	28			87.52	3600.95
	21.888	19			87.584	3535.59
	21.904	33			87.648	3501.81
	21.92	24			87.712	3613
	21.936	23			87.776	3471.84
	21.952	30			87.84	3452.11
	21.968	27			87.904	3589.87
	21.984	43			87.968	3291.02
	22	51			88.032	3410.78
	22.016	47			88.096	3320.2
	22.032	49			88.16	3412.76
	22.048	43			88.224	3202.33
	22.064	58			88.288	3141.14
	22.08	56			88.352	3169.76
	22.096	63			88.416	3294.43
	22.112	47			88.48	3363.02
	22.128	58			88.544	3385.08
	22.144	76			88.608	3258.48
	22.16	69			88.672	3270.07
	22.176	79			88.736	3280.84
	22.192	75			88.8	3293
	22.208	109			88.864	3260.22
	22.224	79			88.928	3319.73
	22.24	115			88.992	3424.57
	22.256	101			89.056	3204.65
	22.272	115			89.12	3181.3
	22.288	116			89.184	3140.56
	22.304	124			89.248	3154.15
	22.32	110			89.312	3162.82
	22.336	79			89.376	3222.12
	22.352	112			89.44	3243.51
	22.368	97			89.504	3119.15
	22.384	103			89.568	3270.07
	22.4	90			89.632	3134.82
	22.416	94			89.696	3235.78
	22.432	77			89.76	3345.23
	22.448	66			89.824	3398.26
	22.464	56			89.888	3139.53
	22.48	59			89.952	3325.1
	22.496	73			90.016	3228.04
	22.512	55
	22.528	66
	22.544	62
	22.56	65
	22.576	73
	22.592	57
	22.608	78
	22.624	76
	22.64	52
	22.656	76
	22.672	63
	22.688	76
	22.704	54
	22.72	50
	22.736	51
	22.752	53
	22.768	54
	22.784	47
	22.8	50
	22.816	49
	22.832	33
	22.848	23
	22.864	28
	22.88	34
	22.896	28
	22.912	31
	22.928	27
	22.944	37
	22.96	31
	22.976	25
	22.992	19
	23.008	22
	23.024	20
	23.04	23
	23.056	17
	23.072	26
	23.088	20
	23.104	13
	23.12	17
	23.136	17
	23.152	14
	23.168	8
	23.184	18
	23.2	16
	23.216	19
	23.232	21
	23.248	16
	23.264	16
	23.28	16
	23.296	17
	23.312	16
	23.328	8
	23.344	11
	23.36	16
	23.376	23
	23.392	18
	23.408	25
	23.424	13
	23.44	21
	23.456	19
	23.472	10
	23.488	15
	23.504	21
	23.52	21
	23.536	30
	23.552	40
	23.568	32
	23.584	19
	23.6	29
	23.616	27
	23.632	30
	23.648	32
	23.664	34
	23.68	29
	23.696	44
	23.712	30
	23.728	49
	23.744	40
	23.76	53
	23.776	53
	23.792	60
	23.808	75
	23.824	72
	23.84	71
	23.856	87
	23.872	80
	23.888	98
	23.904	98
	23.92	121
	23.936	108
	23.952	116
	23.968	115
	23.984	128
	24	134
	24.016	148
	24.032	170
	24.048	190
	24.064	190
	24.08	232
	24.096	252
	24.112	277
	24.128	280
	24.144	329
	24.16	324
	24.176	275
	24.192	298
	24.208	269
	24.224	258
	24.24	240
	24.256	233
	24.272	178
	24.288	160
	24.304	177
	24.32	168
	24.336	154
	24.352	183
	24.368	159
	24.384	137
	24.4	147
	24.416	149
	24.432	144
	24.448	118
	24.464	113
	24.48	94
	24.496	111
	24.512	86
	24.528	94
	24.544	72
	24.56	56
	24.576	66
	24.592	63
	24.608	58
	24.624	49
	24.64	57
	24.656	51
	24.672	39
	24.688	38
	24.704	60
	24.72	42
	24.736	39
	24.752	41
	24.768	47
	24.784	33
	24.8	34
	24.816	36
	24.832	34
	24.848	29
	24.864	39
	24.88	42
	24.896	39
	24.912	21
	24.928	43
	24.944	31
	24.96	41
	24.976	33
	24.992	34
	25.008	44
	25.024	47
	25.04	55
	25.056	55
	25.072	62
	25.088	46
	25.104	57
	25.12	55
	25.136	45
	25.152	74
	25.168	70
	25.184	72
	25.2	69
	25.216	66
	25.232	95
	25.248	87
	25.264	97
	25.28	96
	25.296	107
	25.312	115
	25.328	115
	25.344	149
	25.36	120
	25.376	131
	25.392	167
	25.408	140
	25.424	163
	25.44	165
	25.456	192
	25.472	196
	25.488	210
	25.504	214
	25.52	269
	25.536	263
	25.552	282
	25.568	316
	25.584	306
	25.6	352
	25.616	382
	25.632	396
	25.648	448
	25.664	479
	25.68	507
	25.696	582
	25.712	588
	25.728	639
	25.744	640
	25.76	734
	25.776	763
	25.792	809
	25.808	900
	25.824	967
	25.84	1034
	25.856	1090
	25.872	1160
	25.888	1283
	25.904	1376
	25.92	1508
	25.936	1663
	25.952	1852
	25.968	1959
	25.984	2269
	26	2548
	26.016	2840
	26.032	3268
	26.048	3512
	26.064	3734
	26.08	3976
	26.096	4126
	26.112	4082
	26.128	4150
	26.144	4247
	26.16	4218
	26.176	4405
	26.192	4676
	26.208	5173
	26.224	5711
	26.24	6900
	26.256	7925
	26.272	8998
	26.288	10102
	26.304	11159
	26.32	11900
	26.336	11763
	26.352	11021
	26.368	10339
	26.384	9468
	26.4	8391
	26.416	7560
	26.432	6688
	26.448	6252
	26.464	5754
	26.48	5571
	26.496	5240
	26.512	5306
	26.528	5290
	26.544	5138
	26.56	5060
	26.576	4903
	26.592	4571
	26.608	4160
	26.624	3899
	26.64	3584
	26.656	3171
	26.672	2969
	26.688	2684
	26.704	2642
	26.72	2457
	26.736	2276
	26.752	2171
	26.768	1945
	26.784	1902
	26.8	1772
	26.816	1671
	26.832	1481
	26.848	1307
	26.864	1252
	26.88	1239
	26.896	1092
	26.912	982
	26.928	917
	26.944	905
	26.96	818
	26.976	811
	26.992	723
	27.008	652
	27.024	633
	27.04	605
	27.056	538
	27.072	475
	27.088	419
	27.104	458
	27.12	432
	27.136	362
	27.152	331
	27.168	310
	27.184	289
	27.2	292
	27.216	298
	27.232	233
	27.248	218
	27.264	254
	27.28	202
	27.296	189
	27.312	160
	27.328	156
	27.344	178
	27.36	148
	27.376	154
	27.392	117
	27.408	138
	27.424	109
	27.44	96
	27.456	109
	27.472	84
	27.488	95
	27.504	80
	27.52	83
	27.536	66
	27.552	62
	27.568	64
	27.584	55
	27.6	45
	27.616	54
	27.632	53
	27.648	40
	27.664	45
	27.68	48
	27.696	48
	27.712	47
	27.728	39
	27.744	40
	27.76	36
	27.776	31
	27.792	40
	27.808	33
	27.824	41
	27.84	51
	27.856	38
	27.872	33
	27.888	32
	27.904	32
	27.92	23
	27.936	32
	27.952	32
	27.968	23
	27.984	17
	28	25
	28.016	28
	28.032	28
	28.048	25
	28.064	40
	28.08	39
	28.096	30
	28.112	46
	28.128	33
	28.144	32
	28.16	29
	28.176	20
	28.192	30
	28.208	17
	28.224	25
	28.24	21
	28.256	21
	28.272	16
	28.288	22
	28.304	19
	28.32	24
	28.336	18
	28.352	16
	28.368	25
	28.384	16
	28.4	20
	28.416	10
	28.432	19
	28.448	18
	28.464	14
	28.48	13
	28.496	11
	28.512	15
	28.528	19
	28.544	12
	28.56	14
	28.576	8
	28.592	15
	28.608	18
	28.624	13
	28.64	29
	28.656	20
	28.672	22
	28.688	16
	28.704	17
	28.72	21
	28.736	26
	28.752	19
	28.768	22
	28.784	19
	28.8	18
	28.816	11
	28.832	29
	28.848	24
	28.864	35
	28.88	23
	28.896	28
	28.912	34
	28.928	34
	28.944	35
	28.96	39
	28.976	39
	28.992	43
	29.008	34
	29.024	42
	29.04	51
	29.056	54
	29.072	54
	29.088	53
	29.104	72
	29.12	82
	29.136	74
	29.152	94
	29.168	90
	29.184	104
	29.2	100
	29.216	96
	29.232	90
	29.248	110
	29.264	114
	29.28	127
	29.296	141
	29.312	169
	29.328	183
	29.344	182
	29.36	203
	29.376	211
	29.392	217
	29.408	196
	29.424	228
	29.44	197
	29.456	187
	29.472	224
	29.488	188
	29.504	179
	29.52	176
	29.536	148
	29.552	144
	29.568	129
	29.584	130
	29.6	113
	29.616	116
	29.632	102
	29.648	81
	29.664	86
	29.68	91
	29.696	91
	29.712	84
	29.728	77
	29.744	72
	29.76	55
	29.776	57
	29.792	50
	29.808	50
	29.824	47
	29.84	52
	29.856	36
	29.872	40
	29.888	43
	29.904	37
	29.92	17
	29.936	29
	29.952	26
	29.968	23
	29.984	27
	30	34
	30.016	23
	30.032	23
	30.048	35
	30.064	24
	30.08	16
	30.096	31
	30.112	24
	30.128	23
	30.144	28
	30.16	24
	30.176	26
	30.192	19
	30.208	19
	30.224	25
	30.24	24
	30.256	17
	30.272	34
	30.288	19
	30.304	25
	30.32	27
	30.336	23
	30.352	24
	30.368	33
	30.384	26
	30.4	36
	30.416	28
	30.432	21
	30.448	29
	30.464	20
	30.48	25
	30.496	15
	30.512	26
	30.528	25
	30.544	13
	30.56	16
	30.576	10
	30.592	20
	30.608	11
	30.624	14
	30.64	11
	30.656	13
	30.672	16
	30.688	11
	30.704	12
	30.72	17
	30.736	11
	30.752	16
	30.768	11
	30.784	11
	30.8	14
	30.816	10
	30.832	6
	30.848	7
	30.864	7
	30.88	16
	30.896	12
	30.912	6
	30.928	7
	30.944	11
	30.96	14
	30.976	14
	30.992	9
	31.008	18
	31.024	14
	31.04	14
	31.056	20
	31.072	30
	31.088	9
	31.104	15
	31.12	14
	31.136	17
	31.152	19
	31.168	16
	31.184	16
	31.2	21
	31.216	15
	31.232	16
	31.248	20
	31.264	36
	31.28	24
	31.296	30
	31.312	27
	31.328	26
	31.344	33
	31.36	18
	31.376	25
	31.392	31
	31.408	12
	31.424	19
	31.44	18
	31.456	13
	31.472	14
	31.488	23
	31.504	17
	31.52	17
	31.536	7
	31.552	15
	31.568	15
	31.584	15
	31.6	12
	31.616	18
	31.632	12
	31.648	11
	31.664	12
	31.68	9
	31.696	11
	31.712	10
	31.728	10
	31.744	7
	31.76	8
	31.776	10
	31.792	9
	31.808	11
	31.824	4
	31.84	6
	31.856	4
	31.872	7
	31.888	4
	31.904	3
	31.92	7
	31.936	5
	31.952	8
	31.968	4
[truncated: 3,627 more rows]
